# Supplementary material for: Cigarette smoke induces epithelial to mesenchymal transition and increases the metastatic ability of breast cancer cells
Source: Mol Cancer. 2013 Aug 6;12:90. doi: 10.1186/1476-4598-12-90 (PMC3750372; doi:10.1186/1476-4598-12-90)
Supplement: Additional file 1: Table S1 — Summary of the results of the gene expression microarray analysis. Probes showing a difference in gene expression of 2-folds or more in at least one clone are shown. The complete data is available in the GEO database under accession number GSE42668. [file 1476-4598-12-90-S1.xls]

## Sheet: TopTable_MA2.BS_max(abs(lfc))_1
Supplementary Table 1. Summary of the results of the gene expression microarray analysis. Probes showing a difference in gene expression of 2-folds or more in at least one clone are shown. The complete data is available in the GEO database under accession number GSE42668.
			Log2(CSE/Mock)
Feature #	Probe Name	GeneName	SC1	SC2		Description
27	A_24_P391591	LOC150759	1.07585	1.89597		Homo sapiens cDNA FLJ33034 fis, clone THYMU2000236. [AK057596]
45	A_23_P253052	CD99L2	0.971971	1.27922		Homo sapiens CD99 molecule-like 2 (CD99L2), transcript variant 1, mRNA [NM_031462]
97	A_23_P145874	SAMD9L	-2.38464	-1.20813		Homo sapiens sterile alpha motif domain containing 9-like (SAMD9L), mRNA [NM_152703]
103	A_23_P141315	NLE1	1.04523	0.136839		Homo sapiens notchless homolog 1 (Drosophila) (NLE1), transcript variant 2, mRNA [NM_001014445]
122	A_23_P204947	GJB2	1.10437	0.585343		Homo sapiens gap junction protein, beta 2, 26kDa (connexin 26) (GJB2), mRNA [NM_004004]
151	A_23_P344655	AK094167	0.711294	1.11218		Homo sapiens cDNA FLJ36848 fis, clone ASTRO2013802. [AK094167]
195	A_23_P14986	HSD11B2	-3.58582	-2.84382		Homo sapiens hydroxysteroid (11-beta) dehydrogenase 2 (HSD11B2), mRNA [NM_000196]
206	A_23_P315364	CXCL2	0.60832	2.23877		Homo sapiens chemokine (C-X-C motif) ligand 2 (CXCL2), mRNA [NM_002089]
228	A_23_P17655	KCNJ15	1.75025	0.651275		Homo sapiens potassium inwardly-rectifying channel, subfamily J, member 15 (KCNJ15), transcript variant 1, mRNA [NM_170736]
278	A_24_P124550	CCND1	-0.442831	-1.08954		Homo sapiens cyclin D1 (CCND1), mRNA [NM_053056]
376	A_23_P125423	C1R	0.34769	3.51609		Homo sapiens complement component 1, r subcomponent (C1R), mRNA [NM_001733]
467	A_32_P171793	THC2317110	-1.55654	-0.255066		Unknown
481	A_23_P64051	ENST00000302001	-1.06685	-0.630151		Unknown
532	A_23_P121253	TNFSF10	-1.94981	-0.26022		Homo sapiens tumor necrosis factor (ligand) superfamily, member 10 (TNFSF10), mRNA [NM_003810]
584	A_23_P408996	MBOAT1	-1.34295	-0.723743		Homo sapiens cDNA FLJ16207 fis, clone CTONG2019822. [AK131269]
649	A_24_P24645	A_24_P24645	0.498704	-1.07193		Unknown
779	A_24_P165259	PYCR2	1.18244	0.913642		Homo sapiens pyrroline-5-carboxylate reductase family, member 2 (PYCR2), mRNA [NM_013328]
791	A_23_P148798	UCHL5	1.19383	0.711156		Homo sapiens ubiquitin carboxyl-terminal hydrolase L5 (UCHL5), mRNA [NM_015984]
792	A_23_P211047	BACH1	0.678204	1.03554		Homo sapiens BTB and CNC homology 1, basic leucine zipper transcription factor 1 (BACH1), transcript variant 1, mRNA [NM_206866]
799	A_23_P214821	EDN1	-1.7919	-0.847624		Homo sapiens endothelin 1 (EDN1), mRNA [NM_001955]
807	A_23_P24004	IFIT2	-2.39615	-1.31404		Homo sapiens interferon-induced protein with tetratricopeptide repeats 2 (IFIT2), mRNA [NM_001547]
825	A_32_P69136	CD521096	-1.1641	-0.38221		CD521096 AGENCOURT_14355292 NIH_MGC_191 Homo sapiens cDNA clone IMAGE:30410815 5', mRNA sequence [CD521096]
873	A_32_P60223	ING5	0.283232	1.03092		Homo sapiens inhibitor of growth family, member 5 (ING5), mRNA [NM_032329]
890	A_32_P41574	CR626729	1.06535	0.127226		full-length cDNA clone CS0DF009YE11 of Fetal brain of Homo sapiens (human). [CR626729]
904	A_23_P214766	HIVEP2	0.376513	1.06013		Homo sapiens human immunodeficiency virus type I enhancer binding protein 2 (HIVEP2), mRNA [NM_006734]
945	A_23_P255837	SLC7A2	1.847	2.32576		Homo sapiens solute carrier family 7 (cationic amino acid transporter, y+ system), member 2 (SLC7A2), transcript variant 1, mRNA [NM_003046]
959	A_24_P281443	A_24_P281443	0.437149	-1.03611		Unknown
969	A_23_P51085	SPBC25	0.805309	-1.05769		Homo sapiens spindle pole body component 25 homolog (S. cerevisiae) (SPBC25), mRNA [NM_020675]
972	A_32_P148122	IGKC	-1.05943	-0.61218		Homo sapiens immunoglobulin kappa constant, mRNA (cDNA clone MGC:111575 IMAGE:30328747), complete cds. [BC095489]
973	A_23_P23303	EXO1	1.29443	-0.334884		Homo sapiens exonuclease 1 (EXO1), transcript variant 3, mRNA [NM_003686]
1004	A_23_P31041	MYLIP	-1.11463	-0.521882		Homo sapiens myosin regulatory light chain interacting protein (MYLIP), mRNA [NM_013262]
1046	A_23_P115785	FANK1	-1.10041	-0.56624		Homo sapiens fibronectin type III and ankyrin repeat domains 1 (FANK1), mRNA [NM_145235]
1144	A_23_P18078	RARRES1	-3.70408	-1.57652		Homo sapiens retinoic acid receptor responder (tazarotene induced) 1 (RARRES1), transcript variant 2, mRNA [NM_002888]
1151	A_24_P408321	OSBPL2	-1.03027	-0.645514		Homo sapiens oxysterol binding protein-like 2 (OSBPL2), transcript variant 2, mRNA [NM_144498]
1174	A_32_P3131	AK024243	-1.05385	-0.42219		Homo sapiens cDNA FLJ14181 fis, clone NT2RP2004300. [AK024243]
1204	A_24_P418044	BC089454	-1.11829	-0.0780918		Homo sapiens cDNA clone MGC:105145 IMAGE:30563285, complete cds. [BC089454]
1209	A_23_P145957	TPK1	1.06676	0.922115		Homo sapiens thiamin pyrophosphokinase 1 (TPK1), transcript variant 1, mRNA [NM_022445]
1222	A_23_P104188	ELF3	-2.76923	-1.14706		Homo sapiens E74-like factor 3 (ets domain transcription factor, epithelial-specific ) (ELF3), mRNA [NM_004433]
1264	A_32_P170454	LOC283454	-1.07404	0.403722		Homo sapiens cDNA FLJ37411 fis, clone BRAMY2028682. [AK094730]
1291	A_23_P146997	CXorf15	1.09702	0.344076		Homo sapiens chromosome X open reading frame 15 (CXorf15), mRNA [NM_018360]
1293	A_23_P41054	PTPRG	1.1411	1.44359		Homo sapiens protein tyrosine phosphatase, receptor type, G (PTPRG), mRNA [NM_002841]
1309	A_24_P81740	TALDO1	-0.735359	-1.32695		Homo sapiens transaldolase 1 (TALDO1), mRNA [NM_006755]
1325	A_23_P29939	SNCA	1.3409	0.884096		Homo sapiens synuclein, alpha (non A4 component of amyloid precursor) (SNCA), transcript variant NACP112, mRNA [NM_007308]
1329	A_23_P254626	SGCE	0.592964	1.08098		Homo sapiens sarcoglycan, epsilon (SGCE), mRNA [NM_003919]
1343	A_24_P339611	PDCD5	1.04695	0.684052		Homo sapiens programmed cell death 5 (PDCD5), mRNA [NM_004708]
1367	A_23_P164284	CLDN7	-1.75529	-1.0274		Homo sapiens claudin 7 (CLDN7), mRNA [NM_001307]
1369	A_23_P115022	TMEM125	-2.30398	-1.55552		Homo sapiens transmembrane protein 125 (TMEM125), mRNA [NM_144626]
1386	A_23_P131846	SNAI1	-1.66651	-1.66477		Homo sapiens snail homolog 1 (Drosophila) (SNAI1), mRNA [NM_005985]
1453	A_24_P80532	CCNG2	-1.09625	-0.775519		Homo sapiens cyclin G2 (CCNG2), mRNA [NM_004354]
1463	A_32_P124773	A_32_P124773	0.128608	-1.00865		Unknown
1464	A_32_P175098	CR613736	-1.35426	-1.60557		full-length cDNA clone CS0DI072YA21 of Placenta Cot 25-normalized of Homo sapiens (human). [CR613736]
1507	A_23_P27035	TMEM98	1.9913	1.42756		Homo sapiens transmembrane protein 98 (TMEM98), transcript variant 1, mRNA [NM_015544]
1533	A_24_P77364	BOLA3	1.20819	-0.101709		Homo sapiens bolA-like 3 (E. coli) (BOLA3), transcript variant 1, mRNA [NM_212552]
1534	A_23_P200252	C1orf57	1.04536	0.710494		Homo sapiens chromosome 1 open reading frame 57 (C1orf57), mRNA [NM_032324]
1539	A_23_P99320	KRT18	0.328514	-1.19041		Homo sapiens keratin 18 (KRT18), transcript variant 1, mRNA [NM_000224]
1547	A_23_P151506	PLEK2	1.09953	-1.14454		Homo sapiens pleckstrin 2 (PLEK2), mRNA [NM_016445]
1556	A_23_P204941	GJB2	1.23121	0.72199		Homo sapiens gap junction protein, beta 2, 26kDa (connexin 26) (GJB2), mRNA [NM_004004]
1572	A_23_P134714	HRSP12	1.10253	1.74467		Homo sapiens heat-responsive protein 12 (HRSP12), mRNA [NM_005836]
1573	A_23_P133174	TPARL	-1.201	-0.469845		Homo sapiens TPA regulated locus (TPARL), mRNA [NM_018475]
1577	A_23_P201047	THBS3	0.401295	1.05511		Homo sapiens thrombospondin 3 (THBS3), mRNA [NM_007112]
1582	A_23_P215634	IGFBP3	-1.9902	-0.777667		Homo sapiens insulin-like growth factor binding protein 3 (IGFBP3), transcript variant 1, mRNA [NM_001013398]
1584	A_23_P66948	FAM59A	0.761123	1.13752		Homo sapiens family with sequence similarity 59, member A (FAM59A), mRNA [NM_022751]
1590	A_24_P208045	EDEM3	0.74239	1.19067		Homo sapiens ER degradation enhancer, mannosidase alpha-like 3 (EDEM3), mRNA [NM_025191]
1601	A_23_P202837	CCND1	-0.546417	-1.44422		Homo sapiens cyclin D1 (CCND1), mRNA [NM_053056]
1615	A_24_P158089	SERPINE1	-1.21665	-1.54327		Homo sapiens serpin peptidase inhibitor, clade E (nexin, plasminogen activator inhibitor type 1), member 1 (SERPINE1), mRNA [NM_000602]
1635	A_23_P339818	ARRDC4	-1.6249	-0.965439		Homo sapiens arrestin domain containing 4 (ARRDC4), mRNA [NM_183376]
1642	A_24_P917123	MYLIP	-1.03166	-0.355798		Homo sapiens myosin regulatory light chain interacting protein (MYLIP), mRNA [NM_013262]
1657	A_24_P341106	A_24_P341106	1.10461	0.0498896		Unknown
1707	A_23_P23303	EXO1	1.28718	-0.239429		Homo sapiens exonuclease 1 (EXO1), transcript variant 3, mRNA [NM_003686]
1717	A_23_P51410	SMYD3	1.33532	0.178565		Homo sapiens SET and MYND domain containing 3 (SMYD3), mRNA [NM_022743]
1837	A_24_P216654	SOAT1	0.650979	1.194		Homo sapiens sterol O-acyltransferase (acyl-Coenzyme A: cholesterol acyltransferase) 1 (SOAT1), transcript variant 688113, mRNA [NM_003101]
1839	A_23_P431268	PLEKHA6	0.578253	1.36919		Homo sapiens pleckstrin homology domain containing, family A member 6 (PLEKHA6), mRNA [NM_014935]
1849	A_24_P67268	A_24_P67268	1.67707	0.50484		Unknown
1856	A_24_P72064	GHR	0.340125	1.38346		Homo sapiens growth hormone receptor (GHR), mRNA [NM_000163]
1886	A_24_P814749	THC2311437	-1.52444	-0.628157		Unknown
1906	A_23_P58359	ADH1A	1.45189	2.59915		Homo sapiens alcohol dehydrogenase 1A (class I), alpha polypeptide (ADH1A), mRNA [NM_000667]
1922	A_23_P111132	HSPA1A	-0.696287	-1.07094		Homo sapiens heat shock 70kDa protein 1A (HSPA1A), mRNA [NM_005345]
1926	A_24_P35228	GRHL2	-1.04477	-2.00746		Homo sapiens grainyhead-like 2 (Drosophila) (GRHL2), mRNA [NM_024915]
1943	A_23_P10873	TLR1	-1.64778	-0.680913		Homo sapiens toll-like receptor 1 (TLR1), mRNA [NM_003263]
1963	A_24_P393312	KIRREL	1.19256	1.14513		Homo sapiens cDNA FLJ33235 fis, clone ASTRO2002202. [AK090554]
1983	A_23_P256334	ITGA1	1.31322	1.80787		Homo sapiens integrin, alpha 1 (ITGA1), mRNA [NM_181501]
2050	A_23_P211850	ABHD6	-0.40218	1.02282		Homo sapiens abhydrolase domain containing 6 (ABHD6), mRNA [NM_020676]
2055	A_23_P212469	ENTPD3	0.348472	1.40955		Homo sapiens ectonucleoside triphosphate diphosphohydrolase 3 (ENTPD3), mRNA [NM_001248]
2066	A_32_P118010	THC2448349	0.414091	2.24559		ALU1_HUMAN (P39188) Alu subfamily J sequence contamination warning entry, partial (7%) [THC2448349]
2071	A_23_P17065	CCL20	0.906374	1.0068		Homo sapiens chemokine (C-C motif) ligand 20 (CCL20), mRNA [NM_004591]
2074	A_32_P28872	TALDO1	-0.573627	-1.05734		Homo sapiens transaldolase 1 (TALDO1), mRNA [NM_006755]
2094	A_32_P23525	AK124281	-1.63428	-0.665565		Homo sapiens cDNA FLJ42287 fis, clone TLIVE2005866. [AK124281]
2095	A_23_P500251	YWHAB	-0.613589	-1.13107		Homo sapiens tyrosine 3-monooxygenase/tryptophan 5-monooxygenase activation protein, beta polypeptide (YWHAB), transcript variant 1, mRNA [NM_003404]
2121	A_24_P319613	NEK2	1.34022	0.282833		Homo sapiens NIMA (never in mitosis gene a)-related kinase 2 (NEK2), mRNA [NM_002497]
2122	A_23_P149375	THEM4	1.01574	0.594025		Homo sapiens thioesterase superfamily member 4 (THEM4), transcript variant 1, mRNA [NM_053055]
2127	A_23_P148768	F5	2.97928	3.38429		Homo sapiens coagulation factor V (proaccelerin, labile factor) (F5), mRNA [NM_000130]
2146	A_23_P41424	SLC39A8	0.765509	2.61361		Homo sapiens solute carrier family 39 (zinc transporter), member 8 (SLC39A8), mRNA [NM_022154]
2162	A_32_P41604	CD103176	1.84729	2.22594		AGENCOURT_14007368 NIH_MGC_186 Homo sapiens cDNA clone IMAGE:30372542 5', mRNA sequence [CD103176]
2172	A_23_P122216	LOX	-0.0487658	1.61939		Homo sapiens lysyl oxidase (LOX), mRNA [NM_002317]
2191	A_23_P29939	SNCA	1.29117	0.972653		Homo sapiens synuclein, alpha (non A4 component of amyloid precursor) (SNCA), transcript variant NACP112, mRNA [NM_007308]
2194	A_23_P11685	PLA2G4A	1.52757	0.602708		Homo sapiens phospholipase A2, group IVA (cytosolic, calcium-dependent) (PLA2G4A), mRNA [NM_024420]
2212	A_23_P122216	LOX	-0.052311	1.60418		Homo sapiens lysyl oxidase (LOX), mRNA [NM_002317]
2219	A_32_P73413	LOC400890	-1.82723	-1.77354		PREDICTED: Homo sapiens hypothetical LOC400890 (LOC400890), mRNA [XM_379036]
2323	A_32_P115446	THC2280176	-0.100899	1.05216		ALU7_HUMAN (P39194) Alu subfamily SQ sequence contamination warning entry, partial (7%) [THC2280176]
2324	A_23_P252062	PPARG	1.43725	0.37151		Homo sapiens peroxisome proliferative activated receptor, gamma (PPARG), transcript variant 3, mRNA [NM_138711]
2333	A_23_P252740	DCC1	1.29189	-0.449885		Homo sapiens defective in sister chromatid cohesion homolog 1 (S. cerevisiae) (DCC1), mRNA [NM_024094]
2389	A_23_P122674	PAK1IP1	1.22827	0.0491307		Homo sapiens PAK1 interacting protein 1 (PAK1IP1), mRNA [NM_017906]
2415	A_23_P358917	CYP3A7	0.0459068	1.60664		Homo sapiens cytochrome P450, family 3, subfamily A, polypeptide 7 (CYP3A7), mRNA [NM_000765]
2423	A_24_P930088	AK123264	1.10926	1.9926		Homo sapiens cDNA FLJ41270 fis, clone BRAMY2036387. [AK123264]
2444	A_32_P112546	A_32_P112546	-1.69306	-2.10086		Unknown
2453	A_24_P247303	A_24_P247303	0.44546	-1.15413		Unknown
2456	A_23_P116414	HRASLS3	-1.55948	-1.70989		Homo sapiens HRAS-like suppressor 3 (HRASLS3), mRNA [NM_007069]
2485	A_23_P390504	FOXC1	-1.57177	-1.02645		Homo sapiens forkhead box C1 (FOXC1), mRNA [NM_001453]
2486	A_32_P137382	BX089701	0.120461	1.11985		BX089701 BX089701 NCI_CGAP_Lu24 Homo sapiens cDNA clone IMAGp998I115809 ; IMAGE:2341330, mRNA sequence [BX089701]
2496	A_23_P26847	SOX9	-1.60879	-1.22154		Homo sapiens SRY (sex determining region Y)-box 9 (campomelic dysplasia, autosomal sex-reversal) (SOX9), mRNA [NM_000346]
2517	A_24_P161725	BC089388	-0.481111	1.27521		Homo sapiens cDNA clone IMAGE:30390722, containing frame-shift errors. [BC089388]
2589	A_23_P48669	CDKN3	1.17692	-0.142078		Homo sapiens cyclin-dependent kinase inhibitor 3 (CDK2-associated dual specificity phosphatase) (CDKN3), mRNA [NM_005192]
2592	A_23_P209116	CYP4F3	-2.23533	-1.04536		Homo sapiens cytochrome P450, family 4, subfamily F, polypeptide 3 (CYP4F3), mRNA [NM_000896]
2605	A_23_P7866	GPR115	-1.003	-0.838967		Homo sapiens G protein-coupled receptor 115 (GPR115), mRNA [NM_153838]
2612	A_32_P89277	A_32_P89277	-0.264689	1.28799		Unknown
2618	A_24_P133253	KITLG	-0.0230109	1.29006		Homo sapiens KIT ligand (KITLG), transcript variant b, mRNA [NM_000899]
2635	A_24_P161933	CR608347	-1.12334	-0.190501		full-length cDNA clone CS0DG002YJ10 of B cells (Ramos cell line) of Homo sapiens (human). [CR608347]
2657	A_32_P47265	AV724325	-2.10645	-1.62545		AV724325 HTB Homo sapiens cDNA clone HTBAYE05 5', mRNA sequence [AV724325]
2668	A_32_P452655	LGALS9	-1.21809	-0.954149		Homo sapiens lectin, galactoside-binding, soluble, 9 (galectin 9) (LGALS9), transcript variant long, mRNA [NM_009587]
2673	A_23_P40347	HM13	-0.94565	-1.2159		Homo sapiens histocompatibility (minor) 13 (HM13), transcript variant 2, mRNA [NM_178580]
2679	A_23_P200443	SHC1	1.13398	0.697318		Homo sapiens SHC (Src homology 2 domain containing) transforming protein 1 (SHC1), transcript variant 2, mRNA [NM_003029]
2722	A_23_P209995	IL1RN	-1.32806	-1.20752		Homo sapiens interleukin 1 receptor antagonist (IL1RN), transcript variant 1, mRNA [NM_173842]
2741	A_23_P73530	MTMR1	-2.16915	-2.20713		Homo sapiens myotubularin related protein 1 (MTMR1), mRNA [NM_003828]
2751	A_23_P209408	CASP10	-1.2653	-0.235632		Homo sapiens caspase 10, apoptosis-related cysteine peptidase (CASP10), transcript variant D, mRNA [NM_032977]
2764	A_23_P377819	SFRS5	-1.03327	-0.0625711		Homo sapiens splicing factor, arginine/serine-rich 5 (SFRS5), transcript variant 2, mRNA [NM_006925]
2766	A_23_P58031	MAP3K13	-1.39902	-0.0849015		Homo sapiens mitogen-activated protein kinase kinase kinase 13 (MAP3K13), mRNA [NM_004721]
2770	A_24_P264644	A_24_P264644	0.461055	-1.08209		Unknown
2775	A_24_P141227	LMX1B	-1.27493	-0.965043		Homo sapiens LIM homeobox transcription factor 1, beta (LMX1B), mRNA [NM_002316]
2809	A_32_P128558	FLJ22795	-1.47655	-1.21378		Homo sapiens colon cancer-associated antigen AgSK1-2HT-ECS mRNA, complete cds. [AF316855]
2818	A_24_P123601	DDR1	-1.24941	-0.0946987		Homo sapiens discoidin domain receptor family, member 1 (DDR1), transcript variant 3, mRNA [NM_013994]
2833	A_23_P11674	PTGFR	2.03874	2.45856		Homo sapiens prostaglandin F receptor (FP) (PTGFR), transcript variant 1, mRNA [NM_000959]
2843	A_23_P96158	KRT17	-1.28351	-1.28273		Homo sapiens keratin 17 (KRT17), mRNA [NM_000422]
2845	A_23_P48327	KCTD4	0.510301	1.33396		Homo sapiens potassium channel tetramerisation domain containing 4 (KCTD4), mRNA [NM_198404]
2864	A_23_P102890	MRPS6	0.822404	1.06976		Homo sapiens mitochondrial ribosomal protein S6 (MRPS6), nuclear gene encoding mitochondrial protein, mRNA [NM_032476]
2870	A_23_P83007	C9orf150	-2.06675	-1.06605		Homo sapiens chromosome 9 open reading frame 150 (C9orf150), mRNA [NM_203403]
2873	A_24_P932308	COQ9	0.693037	1.27682		Homo sapiens cDNA PSEC0129 fis, clone PLACE1004170. [AK075438]
2894	A_23_P6963	UBE2E1	0.247012	-1.29178		Homo sapiens ubiquitin-conjugating enzyme E2E 1 (UBC4/5 homolog, yeast) (UBE2E1), transcript variant 1, mRNA [NM_003341]
2905	A_24_P588897	THC2277195	-1.29152	-0.269278		Unknown
2910	A_23_P2789	OLFM4	-1.65835	-0.786307		Homo sapiens olfactomedin 4 (OLFM4), mRNA [NM_006418]
2926	A_23_P123234	A_23_P123234	-1.46406	-1.77534		Unknown
2944	A_24_P49747	ENST00000310176	1.10024	0.229254		PREDICTED: Homo sapiens similar to high-mobility group box 3 (LOC646993), mRNA [XM_929965]
2950	A_23_P22232	KLRC2	1.26853	1.86343		Homo sapiens killer cell lectin-like receptor subfamily C, member 2 (KLRC2), mRNA [NM_002260]
2951	A_24_P488927	THC2343287	0.949439	1.18293		Q7ZKZ5 (Q7ZKZ5) Pol protein (Fragment), partial (3%) [THC2343287]
2973	A_23_P5300	CPS1	1.10347	0.651494		Homo sapiens carbamoyl-phosphate synthetase 1, mitochondrial (CPS1), mRNA [NM_001875]
2984	A_23_P127948	ADM	-0.750554	1.20286		Homo sapiens adrenomedullin (ADM), mRNA [NM_001124]
2988	A_23_P57089	TMEPAI	-1.30279	-1.27286		Homo sapiens transmembrane, prostate androgen induced RNA (TMEPAI), transcript variant 1, mRNA [NM_020182]
2992	A_23_P114783	PARP1	1.45815	1.63237		Homo sapiens poly (ADP-ribose) polymerase family, member 1 (PARP1), mRNA [NM_001618]
2997	A_23_P49448	FA2H	-2.3162	-1.33874		Homo sapiens fatty acid 2-hydroxylase (FA2H), mRNA [NM_024306]
3001	A_24_P261032	RDH10	-2.31647	-1.20583		Homo sapiens retinol dehydrogenase 10 (all-trans) (RDH10), mRNA [NM_172037]
3040	A_32_P227158	A_32_P227158	1.02573	0.517456		Unknown
3063	A_24_P618928	CR602022	1.00946	1.39398		full-length cDNA clone CS0DJ004YB09 of T cells (Jurkat cell line) Cot 10-normalized of Homo sapiens (human). [CR602022]
3066	A_32_P125968	AI420834	-1.36591	-0.745693		AI420834 te96h11.x1 NCI_CGAP_Pr28 Homo sapiens cDNA clone IMAGE:2094597 3' similar to gb:Z13009_rna1 EPITHELIAL-CADHERIN PRECURSOR (HUMAN);, mRNA sequence [AI420834]
3068	A_32_P23810	THC2397850	0.326596	1.2401		Unknown
3081	A_24_P157926	TNFAIP3	0.123324	1.81742		Homo sapiens tumor necrosis factor, alpha-induced protein 3 (TNFAIP3), mRNA [NM_006290]
3095	A_23_P133656	LAMA4	-1.06694	-1.14361		Homo sapiens laminin, alpha 4 (LAMA4), mRNA [NM_002290]
3122	A_23_P201790	PPP1R12B	0.342368	1.09143		Homo sapiens protein phosphatase 1, regulatory (inhibitor) subunit 12B (PPP1R12B), transcript variant 2, mRNA [NM_032105]
3136	A_23_P408353	HLA-A	-1.24258	-0.267517		Homo sapiens major histocompatibility complex, class I, A (HLA-A), mRNA [NM_002116]
3138	A_24_P306704	A_24_P306704	0.364917	-1.14282		Unknown
3145	A_23_P142560	ZFHX1B	0.523563	1.08124		Homo sapiens zinc finger homeobox 1b (ZFHX1B), mRNA [NM_014795]
3153	A_23_P48740	DIO2	-1.10022	1.04509		Homo sapiens deiodinase, iodothyronine, type II (DIO2), transcript variant 1, mRNA [NM_013989]
3163	A_32_P85433	BQ130701	1.11265	-0.0235685		BQ130701 ij86c06.y1 Human insulinoma Homo sapiens cDNA clone IMAGE:5778418 5' similar to SW:CTGF_HUMAN P29279 CONNECTIVE TISSUE GROWTH FACTOR PRECURSOR. [1] ;, mRNA sequence [BQ130701]
3184	A_32_P540991	AK057591	0.19938	1.26106		Homo sapiens cDNA FLJ33029 fis, clone THYMU2000162. [AK057591]
3212	A_24_P943283	FLJ20054	0.432672	1.01883		Homo sapiens mRNA; cDNA DKFZp547O0715 (from clone DKFZp547O0715). [AL831839]
3236	A_32_P96752	AW946823	-1.52591	-0.126293		AW946823 RC2-ET0022-080500-012-b10 ET0022 Homo sapiens cDNA, mRNA sequence [AW946823]
3241	A_23_P163506	CYBA	-1.82025	-2.01023		Homo sapiens cytochrome b-245, alpha polypeptide (CYBA), mRNA [NM_000101]
3248	A_32_P23360	YPEL2	-1.0021	-0.458729		Homo sapiens yippee-like 2 (Drosophila) (YPEL2), mRNA [NM_001005404]
3251	A_23_P41765	IRF1	-1.15193	-0.0805631		Homo sapiens interferon regulatory factor 1 (IRF1), mRNA [NM_002198]
3252	A_23_P39056	KLK7	-3.15304	-1.81539		Homo sapiens kallikrein 7 (chymotryptic, stratum corneum) (KLK7), transcript variant 1, mRNA [NM_005046]
3267	A_23_P9214	NANS	-0.659579	-1.19417		Homo sapiens N-acetylneuraminic acid synthase (sialic acid synthase) (NANS), mRNA [NM_018946]
3279	A_24_P58054	SLC9A8	-1.08016	-0.131865		Homo sapiens solute carrier family 9 (sodium/hydrogen exchanger), member 8 (SLC9A8), mRNA [NM_015266]
3296	A_24_P548795	CN358250	0.314901	1.40204		CN358250 17000600106015 GRN_PRENEU Homo sapiens cDNA 5', mRNA sequence [CN358250]
3315	A_24_P102981	DNAJB2	-1.45411	-0.738583		Homo sapiens DnaJ (Hsp40) homolog, subfamily B, member 2 (DNAJB2), transcript variant 2, mRNA [NM_006736]
3323	A_23_P72096	IL1A	1.7361	1.90051		Homo sapiens interleukin 1, alpha (IL1A), mRNA [NM_000575]
3335	A_23_P94501	ANXA1	-1.37473	-1.09024		Homo sapiens annexin A1 (ANXA1), mRNA [NM_000700]
3364	A_23_P342727	STARD13	-1.11988	-0.828406		Homo sapiens START domain containing 13 (STARD13), transcript variant alpha, mRNA [NM_178006]
3376	A_23_P130648	GIPC1	-1.12423	-1.09726		Homo sapiens GIPC PDZ domain containing family, member 1 (GIPC1), transcript variant 1, mRNA [NM_005716]
3411	A_23_P121253	TNFSF10	-1.91592	-0.244247		Homo sapiens tumor necrosis factor (ligand) superfamily, member 10 (TNFSF10), mRNA [NM_003810]
3415	A_23_P385673	RASA3	0.481657	1.8959		Homo sapiens mRNA for Ins(1,3,4,5)P4-binding protein. [X89399]
3416	A_32_P152696	A_32_P152696	0.293504	-1.03192		Unknown
3417	A_23_P324107	RORC	0.0764234	1.82332		Homo sapiens RAR-related orphan receptor C (RORC), transcript variant 1, mRNA [NM_005060]
3418	A_23_P81262	PCDHB4	-0.0182887	1.22331		Homo sapiens protocadherin beta 4 (PCDHB4), mRNA [NM_018938]
3427	A_23_P214821	EDN1	-1.9107	-0.863215		Homo sapiens endothelin 1 (EDN1), mRNA [NM_001955]
3430	A_23_P146444	ENST00000375077	-1.0382	-0.864607		Homo sapiens mRNA; cDNA DKFZp686G19226 (from clone DKFZp686G19226). [BX648086]
3433	A_24_P943301	ENST00000292357	1.24011	0.572917		full-length cDNA clone CS0DC023YA11 of Neuroblastoma Cot 25-normalized of Homo sapiens (human). [CR599082]
3480	A_23_P353125	FSIP1	2.21924	1.31601		Homo sapiens fibrous sheath interacting protein 1 (FSIP1), mRNA [NM_152597]
3516	A_24_P834646	A_24_P834646	1.58092	0.14813		Unknown
3520	A_24_P365469	B4GALT5	-2.16593	-0.977279		Homo sapiens UDP-Gal:betaGlcNAc beta 1,4- galactosyltransferase, polypeptide 5 (B4GALT5), mRNA [NM_004776]
3530	A_32_P99100	PTPRK	-1.20616	-0.30842		Homo sapiens protein tyrosine phosphatase, receptor type, K (PTPRK), mRNA [NM_002844]
3532	A_23_P82868	PLAT	1.14682	0.156481		Homo sapiens plasminogen activator, tissue (PLAT), transcript variant 1, mRNA [NM_000930]
3552	A_23_P14458	C14orf149	1.0631	0.187983		Homo sapiens chromosome 14 open reading frame 149 (C14orf149), mRNA [NM_144581]
3555	A_23_P37127	FOXA1	-1.15435	-1.47773		Homo sapiens forkhead box A1 (FOXA1), mRNA [NM_004496]
3609	A_23_P92222	MUC20	-1.39863	-0.494321		Homo sapiens mucin 20, cell surface associated (MUC20), mRNA [NM_152673]
3614	A_23_P204947	GJB2	1.04849	0.546101		Homo sapiens gap junction protein, beta 2, 26kDa (connexin 26) (GJB2), mRNA [NM_004004]
3646	A_32_P104619	AK094156	0.500279	1.27105		Homo sapiens cDNA FLJ36837 fis, clone ASTRO2011422. [AK094156]
3657	A_23_P28530	FLJ20160	-1.09118	-0.259581		Homo sapiens FLJ20160 protein (FLJ20160), mRNA [NM_017694]
3658	A_23_P115261	AGT	0.431092	2.35293		Homo sapiens angiotensinogen (serpin peptidase inhibitor, clade A, member 8) (AGT), mRNA [NM_000029]
3659	A_23_P123234	A_23_P123234	-1.54054	-1.75803		Unknown
3672	A_24_P376483	HLA-A	-1.18565	-0.32193		Homo sapiens major histocompatibility complex, class I, A (HLA-A), mRNA [NM_002116]
3674	A_23_P23356	CGI-115	1.71848	0.811113		Homo sapiens CGI-115 protein (CGI-115), mRNA [NM_016052]
3686	A_23_P57784	CLDN1	-1.47708	0.593919		Homo sapiens claudin 1 (CLDN1), mRNA [NM_021101]
3701	A_23_P113716	HLA-C	-1.38833	-0.147719		Homo sapiens major histocompatibility complex, class I, C, mRNA (cDNA clone MGC:2285 IMAGE:3345005), complete cds. [BC002463]
3718	A_23_P384816	SLC45A4	-1.35045	-0.962114		Homo sapiens solute carrier family 45, member 4, mRNA (cDNA clone IMAGE:5019517), complete cds. [BC033223]
3728	A_23_P127495	BBOX1	-1.53636	0.546245		Homo sapiens butyrobetaine (gamma), 2-oxoglutarate dioxygenase (gamma-butyrobetaine hydroxylase) 1 (BBOX1), mRNA [NM_003986]
3735	A_23_P208706	BAX	-0.43478	-1.14033		Homo sapiens BCL2-associated X protein (BAX), transcript variant epsilon, mRNA [NM_138764]
3756	A_23_P48513	IFI27	-1.02779	-0.662758		Homo sapiens interferon, alpha-inducible protein 27 (IFI27), mRNA [NM_005532]
3763	A_23_P213508	PCSK1	1.07373	1.1721		Homo sapiens proprotein convertase subtilisin/kexin type 1 (PCSK1), mRNA [NM_000439]
3766	A_23_P170719	A_23_P170719	1.21678	0.700924		Unknown
3794	A_23_P123234	A_23_P123234	-1.40264	-1.75505		Unknown
3831	A_23_P52017	ASPM	1.2663	0.937811		Homo sapiens asp (abnormal spindle)-like, microcephaly associated (Drosophila) (ASPM), mRNA [NM_018136]
3832	A_23_P23074	IFI44	0.291284	1.66986		Homo sapiens interferon-induced protein 44 (IFI44), mRNA [NM_006417]
3855	A_23_P152505	ABAT	-1.74307	-0.721129		Homo sapiens 4-aminobutyrate aminotransferase (ABAT), nuclear gene encoding mitochondrial protein, transcript variant 1, mRNA [NM_020686]
3865	A_23_P150583	SCGB1A1	-1.58601	-1.15576		Homo sapiens secretoglobin, family 1A, member 1 (uteroglobin) (SCGB1A1), mRNA [NM_003357]
3908	A_23_P252062	PPARG	1.56742	0.425293		Homo sapiens peroxisome proliferative activated receptor, gamma (PPARG), transcript variant 3, mRNA [NM_138711]
3916	A_23_P39294	ENST00000312785	-1.93249	-0.735994		Homo sapiens placenta-specific 2, mRNA (cDNA clone IMAGE:5261222). [BC036545]
3925	A_24_P120115	CFLAR	-1.06246	-0.392752		Homo sapiens CASP8 and FADD-like apoptosis regulator (CFLAR), mRNA [NM_003879]
3949	A_23_P215060	PODXL	-2.38017	-1.97895		Homo sapiens podocalyxin-like (PODXL), transcript variant 2, mRNA [NM_005397]
3958	A_24_P119745	FN1	1.55142	1.08068		Homo sapiens fibronectin 1 (FN1), transcript variant 1, mRNA [NM_212482]
3968	A_24_P683829	THC2301362	0.128754	1.54453		Unknown
3996	A_23_P89249	ERBB2	-1.2956	-0.502773		Homo sapiens v-erb-b2 erythroblastic leukemia viral oncogene homolog 2, neuro/glioblastoma derived oncogene homolog (avian) (ERBB2), transcript variant 2, mRNA [NM_001005862]
4012	A_23_P35564	SEC31L2	-0.168638	1.29262		Homo sapiens SEC31-like 2 (S. cerevisiae) (SEC31L2), transcript variant 1, mRNA [NM_015490]
4023	A_23_P145485	ULBP2	-1.38634	-1.11457		Homo sapiens UL16 binding protein 2 (ULBP2), mRNA [NM_025217]
4038	A_23_P110791	CSF1R	0.355941	1.04391		Homo sapiens colony stimulating factor 1 receptor, formerly McDonough feline sarcoma viral (v-fms) oncogene homolog (CSF1R), mRNA [NM_005211]
4052	A_23_P218442	CEACAM6	-2.28293	-1.18233		Homo sapiens carcinoembryonic antigen-related cell adhesion molecule 6 (non-specific cross reacting antigen) (CEACAM6), mRNA [NM_002483]
4070	A_23_P148584	DOCK11	1.2347	0.885454		Homo sapiens dedicator of cytokinesis 11 (DOCK11), mRNA [NM_144658]
4071	A_23_P91081	TACSTD1	-0.775561	-1.461		Homo sapiens tumor-associated calcium signal transducer 1 (TACSTD1), mRNA [NM_002354]
4080	A_23_P104607	PSMC3	-0.317487	-1.1748		Homo sapiens proteasome (prosome, macropain) 26S subunit, ATPase, 3 (PSMC3), mRNA [NM_002804]
4095	A_23_P24716	TMEM132A	-1.91378	-1.02568		Homo sapiens transmembrane protein 132A (TMEM132A), transcript variant 1, mRNA [NM_017870]
4110	A_24_P213134	SLC16A3	1.08555	-0.0770841		Homo sapiens pp10472 mRNA, complete cds. [AF318321]
4131	A_23_P408353	HLA-A	-1.28495	-0.328018		Homo sapiens major histocompatibility complex, class I, A (HLA-A), mRNA [NM_002116]
4157	A_23_P155049	APOL6	-1.47047	-0.746178		Homo sapiens apolipoprotein L, 6 (APOL6), mRNA [NM_030641]
4158	A_23_P162668	CPM	0.444547	1.21278		Homo sapiens carboxypeptidase M (CPM), transcript variant 1, mRNA [NM_001874]
4173	A_23_P120883	HMOX1	-1.08192	-0.76437		Homo sapiens heme oxygenase (decycling) 1 (HMOX1), mRNA [NM_002133]
4181	A_23_P34676	CD247	0.429014	1.25969		Homo sapiens CD247 molecule (CD247), transcript variant 1, mRNA [NM_198053]
4186	A_24_P418809	GNAS	-0.911501	-1.27615		Homo sapiens GNAS complex locus (GNAS), transcript variant 3, mRNA [NM_080425]
4188	A_23_P350074	C19orf46	1.0533	1.03793		Homo sapiens hypothetical protein FLJ36445 (FLJ36445), mRNA [NM_001039876]
4202	A_32_P168464	ENST00000378179	-1.03078	-0.454574		Homo sapiens cDNA FLJ31914 fis, clone NT2RP7004884. [AK056476]
4209	A_24_P247074	LOC643431	-1.48799	-1.92089		PREDICTED: Homo sapiens similar to Keratin, type II cytoskeletal 8 (Cytokeratin-8) (CK-8) (Keraton-8) (K8) (LOC643431), mRNA [XM_928128]
4228	A_23_P5903	SLCO4A1	1.94022	2.44251		Homo sapiens solute carrier organic anion transporter family, member 4A1 (SLCO4A1), mRNA [NM_016354]
4236	A_23_P49060	SPINT1	-1.39809	-0.973194		Homo sapiens serine peptidase inhibitor, Kunitz type 1 (SPINT1), transcript variant 2, mRNA [NM_003710]
4248	A_23_P208706	BAX	-0.426067	-1.14416		Homo sapiens BCL2-associated X protein (BAX), transcript variant epsilon, mRNA [NM_138764]
4262	A_23_P31873	RAB11FIP1	-1.7729	-1.05681		Homo sapiens RAB11 family interacting protein 1 (class I) (RAB11FIP1), transcript variant 2, mRNA [NM_001002233]
4275	A_24_P944378	EPB41L4A	-1.16143	-0.0761909		Homo sapiens cDNA FLJ38738 fis, clone KIDNE2011508, highly similar to Homo sapiens mRNA for hNBL4. [AK096057]
4285	A_23_P420442	SEMA6D	-1.28804	0.429303		Homo sapiens sema domain, transmembrane domain (TM), and cytoplasmic domain, (semaphorin) 6D (SEMA6D), transcript variant 4, mRNA [NM_153618]
4327	A_24_P122524	WDR3	1.21855	0.298323		Homo sapiens WD repeat domain 3 (WDR3), mRNA [NM_006784]
4358	A_23_P1331	COL13A1	1.24357	0.169706		Homo sapiens collagen, type XIII, alpha 1 (COL13A1), transcript variant 1, mRNA [NM_005203]
4376	A_32_P187518	A_32_P187518	-1.1852	-0.604444		Unknown
4385	A_23_P114740	CFHR1	1.79844	2.81303		Homo sapiens complement factor H-related 1 (CFHR1), mRNA [NM_002113]
4418	A_23_P92499	TLR2	-1.5546	-1.66354		Homo sapiens toll-like receptor 2 (TLR2), mRNA [NM_003264]
4424	A_24_P25326	ZMYM6	0.146753	1.01253		Homo sapiens mRNA for KIAA1353 protein, partial cds. [AB037774]
4452	A_24_P125881	DGCR2	-1.06352	-0.0851439		Homo sapiens DiGeorge syndrome critical region gene 2 (DGCR2), mRNA [NM_005137]
4456	A_23_P127948	ADM	-0.733921	1.242		Homo sapiens adrenomedullin (ADM), mRNA [NM_001124]
4463	A_23_P11372	HPRT1	1.12757	-0.36325		Homo sapiens hypoxanthine phosphoribosyltransferase 1 (Lesch-Nyhan syndrome) (HPRT1), mRNA [NM_000194]
4469	A_23_P148768	F5	2.82388	3.21166		Homo sapiens coagulation factor V (proaccelerin, labile factor) (F5), mRNA [NM_000130]
4478	A_24_P784765	CD59	-1.07906	-0.157542		Homo sapiens CD59 molecule, complement regulatory protein (CD59), transcript variant 1, mRNA [NM_203330]
4492	A_23_P208706	BAX	-0.447048	-1.17876		Homo sapiens BCL2-associated X protein (BAX), transcript variant epsilon, mRNA [NM_138764]
4498	A_24_P911712	A_24_P911712	1.33766	0.476052		Unknown
4506	A_23_P53193	SYTL2	-2.48273	-1.24695		Homo sapiens synaptotagmin-like 2 (SYTL2), transcript variant c, mRNA [NM_206927]
4551	A_23_P256735	PGCP	0.767775	1.27057		Homo sapiens plasma glutamate carboxypeptidase (PGCP), mRNA [NM_016134]
4564	A_23_P165840	ODC1	1.48596	0.228662		Homo sapiens ornithine decarboxylase 1 (ODC1), mRNA [NM_002539]
4584	A_23_P148798	UCHL5	1.15953	0.662881		Homo sapiens ubiquitin carboxyl-terminal hydrolase L5 (UCHL5), mRNA [NM_015984]
4587	A_24_P314159	APP	-1.04396	-0.448189		Homo sapiens amyloid beta (A4) precursor protein (peptidase nexin-II, Alzheimer disease) (APP), transcript variant 1, mRNA [NM_000484]
4610	A_23_P122924	INHBA	1.13605	-0.681964		Homo sapiens inhibin, beta A (activin A, activin AB alpha polypeptide) (INHBA), mRNA [NM_002192]
4631	A_23_P154526	GRB14	1.35385	0.870123		Homo sapiens growth factor receptor-bound protein 14 (GRB14), mRNA [NM_004490]
4646	A_24_P933908	GPNMB	0.0804763	1.38874		Homo sapiens glycoprotein (transmembrane) nmb, mRNA (cDNA clone IMAGE:3345861), complete cds. [BC011595]
4647	A_23_P154150	GPR1	-1.28263	-0.413215		Homo sapiens G protein-coupled receptor 1 (GPR1), mRNA [NM_005279]
4657	A_23_P71480	DEFB1	-1.13044	-1.79248		Homo sapiens defensin, beta 1 (DEFB1), mRNA [NM_005218]
4682	A_23_P250800	ST3GAL6	0.600409	1.25434		Homo sapiens ST3 beta-galactoside alpha-2,3-sialyltransferase 6 (ST3GAL6), mRNA [NM_006100]
4695	A_24_P119745	FN1	1.50335	1.19751		Homo sapiens fibronectin 1 (FN1), transcript variant 1, mRNA [NM_212482]
4697	A_32_P330000	FLJ27365	0.293242	1.06938		Homo sapiens FLJ27365 protein (FLJ27365), mRNA [NM_207477]
4707	A_23_P208706	BAX	-0.490614	-1.15843		Homo sapiens BCL2-associated X protein (BAX), transcript variant epsilon, mRNA [NM_138764]
4712	A_24_P170283	A_24_P170283	-0.416052	-1.15476		Unknown
4722	A_32_P30345	THC2437906	0.315345	1.10416		Unknown
4752	A_32_P50223	ENST00000334770	-0.00287206	1.39817		Homo sapiens cDNA FLJ16078 fis, clone NT2NE2003252, weakly similar to Human putative serine/threonine protein kinase PRK (prk) mRNA. [AK122648]
4775	A_32_P27135	CR613436	0.737309	1.87144		full-length cDNA clone CS0DF024YN04 of Fetal brain of Homo sapiens (human). [CR613436]
4785	A_24_P504405	SNRPF	1.04901	0.257742		Homo sapiens small nuclear ribonucleoprotein polypeptide F (SNRPF), mRNA [NM_003095]
4816	A_23_P61050	MLKL	1.46664	0.528584		Homo sapiens mixed lineage kinase domain-like (MLKL), mRNA [NM_152649]
4817	A_24_P293192	FXYD3	-1.63115	-0.754096		Homo sapiens FXYD domain containing ion transport regulator 3 (FXYD3), transcript variant 1, mRNA [NM_005971]
4836	A_23_P53176	FOLR1	-1.11349	-0.649649		Homo sapiens folate receptor 1 (adult) (FOLR1), transcript variant 1, mRNA [NM_016725]
4873	A_23_P502336	EMR2	-1.03972	-1.23276		Homo sapiens egf-like module containing, mucin-like, hormone receptor-like 2 (EMR2), transcript variant 1, mRNA [NM_013447]
4885	A_23_P142849	RND3	-1.00703	-0.458222		Homo sapiens Rho family GTPase 3 (RND3), mRNA [NM_005168]
4940	A_23_P130515	CEACAM3	-2.08642	-1.36632		Homo sapiens carcinoembryonic antigen-related cell adhesion molecule 3 (CEACAM3), mRNA [NM_001815]
4946	A_23_P87238	SAA4	-1.10661	1.53737		Homo sapiens serum amyloid A4, constitutive (SAA4), mRNA [NM_006512]
4951	A_32_P205895	BF089603	0.455492	1.0712		BF089603 CM2-HT0946-140900-364-f11 HT0946 Homo sapiens cDNA, mRNA sequence [BF089603]
4955	A_32_P151800	FAM72A	1.29329	0.614879		Homo sapiens family with sequence similarity 72, member A (FAM72A), mRNA [NM_207418]
4979	A_24_P228149	KRT13	-1.77643	-0.887814		Homo sapiens keratin 13 (KRT13), transcript variant 2, mRNA [NM_002274]
4984	A_23_P201628	LAMC1	0.716411	1.13569		Homo sapiens laminin, gamma 1 (formerly LAMB2) (LAMC1), mRNA [NM_002293]
5003	A_24_P350228	C6orf85	0.502107	1.83846		Homo sapiens chromosome 6 open reading frame 85 (C6orf85), mRNA [NM_021945]
5037	A_24_P936272	ENST00000383518	-1.14219	-0.329718		Human MHC class I HLA-A mRNA, partial cds. [M64259]
5059	A_23_P143143	ID2	-2.27009	-1.1435		Homo sapiens inhibitor of DNA binding 2, dominant negative helix-loop-helix protein (ID2), mRNA [NM_002166]
5074	A_23_P49192	CES2	-1.15923	-0.405405		Homo sapiens carboxylesterase 2 (intestine, liver) (CES2), transcript variant 2, mRNA [NM_198061]
5075	A_24_P71973	KDR	-0.443412	1.2752		Homo sapiens kinase insert domain receptor (a type III receptor tyrosine kinase) (KDR), mRNA [NM_002253]
5078	A_23_P74629	RPS27	1.37576	1.47668		Homo sapiens ribosomal protein S27 (metallopanstimulin 1) (RPS27), mRNA [NM_001030]
5082	A_23_P131208	NR4A2	-1.14795	-0.671903		Homo sapiens nuclear receptor subfamily 4, group A, member 2 (NR4A2), transcript variant 1, mRNA [NM_006186]
5098	A_23_P215634	IGFBP3	-1.91583	-0.805555		Homo sapiens insulin-like growth factor binding protein 3 (IGFBP3), transcript variant 1, mRNA [NM_001013398]
5123	A_23_P382607	WNT4	-1.03221	-0.387435		Homo sapiens wingless-type MMTV integration site family, member 4 (WNT4), mRNA [NM_030761]
5164	A_24_P189533	ENST00000278505	-1.16085	-0.884835		Homo sapiens mRNA for KIAA0830 protein, partial cds. [AB020637]
5168	A_23_P112883	NRBP2	-0.171718	1.09946		Homo sapiens nuclear receptor binding protein 2 (NRBP2), mRNA [NM_178564]
5172	A_24_P416177	ADCY7	-0.113486	-1.00096		Homo sapiens adenylate cyclase 7 (ADCY7), mRNA [NM_001114]
5187	A_24_P924484	K03200	-1.2556	-1.12068		Human melanoma-associated antigen p97 (melanotransferrin) mRNA, 3' flank. [K03200]
5200	A_32_P123743	THC2376725	-1.04812	-0.562404		Unknown
5210	A_23_P107963	FUT1	-1.1872	-1.66559		Homo sapiens fucosyltransferase 1 (galactoside 2-alpha-L-fucosyltransferase, H blood group) (FUT1), mRNA [NM_000148]
5213	A_23_P46871	SLC29A3	-1.1617	-0.530893		Homo sapiens solute carrier family 29 (nucleoside transporters), member 3 (SLC29A3), mRNA [NM_018344]
5217	A_23_P420209	GCNT3	-1.45671	-1.04909		Homo sapiens glucosaminyl (N-acetyl) transferase 3, mucin type (GCNT3), mRNA [NM_004751]
5221	A_23_P214821	EDN1	-1.86848	-0.781781		Homo sapiens endothelin 1 (EDN1), mRNA [NM_001955]
5225	A_32_P30477	THC2384571	0.628742	1.39405		Unknown
5276	A_32_P116957	THC2358447	0.106991	1.05278		Unknown
5313	A_23_P109034	SDC4	-1.59802	-1.13273		Homo sapiens syndecan 4 (amphiglycan, ryudocan) (SDC4), mRNA [NM_002999]
5315	A_23_P500421	EYA2	-1.44628	-1.93501		Homo sapiens eyes absent homolog 2 (Drosophila) (EYA2), transcript variant 2, mRNA [NM_172113]
5346	A_23_P340149	ZNF711	0.56656	1.80654		Homo sapiens zinc finger protein 711 (ZNF711), mRNA [NM_021998]
5385	A_23_P76658	CG018	0.641454	1.35619		Homo sapiens hypothetical gene CG018 (CG018), mRNA [NM_052818]
5412	A_24_P209171	SH3BGRL2	-1.30002	-0.983373		Homo sapiens SH3 domain binding glutamic acid-rich protein like 2 (SH3BGRL2), mRNA [NM_031469]
5421	A_24_P68275	ZCCHC6	0.0490289	1.12055		Homo sapiens zinc finger, CCHC domain containing 6 (ZCCHC6), mRNA [NM_024617]
5422	A_24_P345081	NBPF3	0.233053	1.26908		Homo sapiens neuroblastoma breakpoint family, member 3 (NBPF3), mRNA [NM_032264]
5430	A_23_P346006	CCPG1	-1.0005	-0.218307		Homo sapiens cell cycle progression 1 (CCPG1), transcript variant 2, mRNA [NM_020739]
5436	A_23_P85543	RNF2	1.07672	0.195279		Homo sapiens ring finger protein 2 (RNF2), mRNA [NM_007212]
5479	A_24_P119745	FN1	1.51857	1.17465		Homo sapiens fibronectin 1 (FN1), transcript variant 1, mRNA [NM_212482]
5500	A_24_P342670	GON4L	0.668643	1.67141		Homo sapiens cDNA: FLJ23040 fis, clone LNG02277. [AK026693]
5505	A_23_P19020	SNCAIP	-1.34386	0.150958		Homo sapiens synuclein, alpha interacting protein (synphilin) (SNCAIP), mRNA [NM_005460]
5511	A_23_P202837	CCND1	-0.630975	-1.46899		Homo sapiens cyclin D1 (CCND1), mRNA [NM_053056]
5515	A_23_P78405	LIPG	1.13778	-0.354005		Homo sapiens lipase, endothelial (LIPG), mRNA [NM_006033]
5517	A_23_P112846	MTHFD2L	1.1844	0.916527		Homo sapiens methylenetetrahydrofolate dehydrogenase (NADP+ dependent) 2-like (MTHFD2L), mRNA [NM_001004346]
5559	A_24_P917819	THC2283371	-3.31975	-3.21764		Q9BXX3 (Q9BXX3) Breast cancer antigen NY-BR-1, partial (4%) [THC2283371]
5601	A_23_P56709	RNF103	-1.18676	-0.19394		Homo sapiens ring finger protein 103 (RNF103), mRNA [NM_005667]
5625	A_23_P27215	UBB	-0.750191	-1.01549		Homo sapiens ubiquitin B (UBB), mRNA [NM_018955]
5630	A_23_P21260	ENST00000359488	-1.68871	-1.46301		Homo sapiens clone SC4132 anti-rabies virus immunoglobulin light chain variable region mRNA, complete cds. [AY942106]
5637	A_23_P32253	NFIL3	0.740712	1.84233		Homo sapiens nuclear factor, interleukin 3 regulated (NFIL3), mRNA [NM_005384]
5638	A_23_P200670	WDR78	-1.0739	-0.375068		Homo sapiens WD repeat domain 78 (WDR78), transcript variant 2, mRNA [NM_207014]
5703	A_23_P206707	MT1G	1.6351	0.300787		Homo sapiens metallothionein 1G (MT1G), mRNA [NM_005950]
5709	A_23_P136909	NSBP1	1.27308	0.00131228		Homo sapiens nucleosomal binding protein 1 (NSBP1), mRNA [NM_030763]
5757	A_32_P157846	DUSP5P	1.19309	1.49466		Homo sapiens dual specificity phosphatase 5 pseudogene (DUSP5P) on chromosome 1 [NR_002834]
5758	A_23_P58676	C5orf23	-1.51629	-1.04715		Homo sapiens chromosome 5 open reading frame 23 (C5orf23), mRNA [NM_024563]
5780	A_23_P43810	LTBP1	1.55026	1.65613		Homo sapiens latent transforming growth factor beta binding protein 1 (LTBP1), transcript variant 1, mRNA [NM_206943]
5798	A_23_P92710	RHOBTB3	-1.00982	-1.58757		Homo sapiens Rho-related BTB domain containing 3 (RHOBTB3), mRNA [NM_014899]
5812	A_23_P94782	ENST00000366874	1.13094	-0.370859		PREDICTED: Homo sapiens similar to calpain 8, transcript variant 4 (LOC388743), mRNA [XM_938885]
5827	A_23_P71946	BSPRY	-2.11269	-1.97122		Homo sapiens B-box and SPRY domain containing (BSPRY), mRNA [NM_017688]
5861	A_24_P941167	APOL6	-1.53497	-1.80067		Homo sapiens apolipoprotein L, 6 (APOL6), mRNA [NM_030641]
5866	A_23_P82868	PLAT	1.13218	0.110303		Homo sapiens plasminogen activator, tissue (PLAT), transcript variant 1, mRNA [NM_000930]
5886	A_24_P355876	TEGT	-1.30172	-0.810947		Homo sapiens testis enhanced gene transcript (BAX inhibitor 1) (TEGT), mRNA [NM_003217]
5910	A_23_P48513	IFI27	-1.02486	-0.613925		Homo sapiens interferon, alpha-inducible protein 27 (IFI27), mRNA [NM_005532]
5916	A_23_P147404	A_23_P147404	1.21031	0.0547166		Unknown
5957	A_23_P51126	IL1RL1	1.72721	1.99339		Homo sapiens interleukin 1 receptor-like 1 (IL1RL1), transcript variant 1, mRNA [NM_016232]
5961	A_32_P19262	BI828537	-0.881564	-1.74124		603078424F1 NIH_MGC_119 Homo sapiens cDNA clone IMAGE:5170397 5', mRNA sequence [BI828537]
5967	A_23_P46441	PVRL4	-1.16989	-0.210151		Homo sapiens poliovirus receptor-related 4 (PVRL4), mRNA [NM_030916]
5998	A_23_P122216	LOX	0.0376957	1.67274		Homo sapiens lysyl oxidase (LOX), mRNA [NM_002317]
6000	A_23_P107911	KLK10	-2.46382	-1.23048		Homo sapiens kallikrein 10 (KLK10), transcript variant 1, mRNA [NM_002776]
6003	A_24_P59099	LOC643668	-0.519738	-1.0556		PREDICTED: Homo sapiens similar to peptidase (prosome, macropain) 26S subunit, ATPase 1, transcript variant 1 (LOC643668), mRNA [XM_928629]
6006	A_23_P205531	RNASE4	-0.183893	1.33877		Homo sapiens ribonuclease, RNase A family, 4 (RNASE4), transcript variant 1, mRNA [NM_194430]
6030	A_23_P114783	PARP1	1.47052	1.54264		Homo sapiens poly (ADP-ribose) polymerase family, member 1 (PARP1), mRNA [NM_001618]
6049	A_32_P69379	A_32_P69379	1.15327	1.02728		Unknown
6065	A_24_P201973	TEP1	-0.0652716	-1.06153		Homo sapiens telomerase-associated protein 1 (TEP1), mRNA [NM_007110]
6128	A_23_P105012	HRASLS2	-1.03364	-0.367567		Homo sapiens HRAS-like suppressor 2 (HRASLS2), mRNA [NM_017878]
6131	A_23_P122674	PAK1IP1	1.2568	0.0969626		Homo sapiens PAK1 interacting protein 1 (PAK1IP1), mRNA [NM_017906]
6151	A_23_P162640	GABARAPL1	-1.27779	-0.360035		Homo sapiens GABA(A) receptor-associated protein like 1 (GABARAPL1), mRNA [NM_031412]
6164	A_24_P920715	A_24_P920715	0.263282	1.38246		Unknown
6179	A_23_P360379	EGLN3	-1.70406	-0.964622		Homo sapiens egl nine homolog 3 (C. elegans) (EGLN3), mRNA [NM_022073]
6183	A_24_P119745	FN1	1.42608	1.19343		Homo sapiens fibronectin 1 (FN1), transcript variant 1, mRNA [NM_212482]
6200	A_23_P112135	TRAM1	-1.01347	-0.359036		Homo sapiens translocation associated membrane protein 1 (TRAM1), mRNA [NM_014294]
6202	A_23_P15450	TMEM100	1.63779	1.85602		Homo sapiens transmembrane protein 100 (TMEM100), mRNA [NM_018286]
6204	A_23_P333951	ENST00000366848	1.84043	0.87906		Homo sapiens cDNA clone IMAGE:4655328. [BC017415]
6229	A_32_P126467	FLJ40330	0.714995	1.41623		Homo sapiens, clone IMAGE:5167446, mRNA. [BC031698]
6231	A_23_P109682	AZI2	0.573358	1.03205		Homo sapiens 5-azacytidine induced 2 (AZI2), mRNA [NM_022461]
6235	A_24_P57809	C8orf79	0.839388	1.29468		Homo sapiens chromosome 8 open reading frame 79 (C8orf79), mRNA [NM_001039462]
6245	A_23_P331186	RASGEF1B	-1.69336	-0.630991		Homo sapiens RasGEF domain family, member 1B (RASGEF1B), mRNA [NM_152545]
6292	A_32_P235358	AK124173	1.27105	1.52698		Homo sapiens cDNA FLJ42179 fis, clone THYMU2030796. [AK124173]
6317	A_23_P2492	C1S	0.898745	4.14556		Homo sapiens complement component 1, s subcomponent (C1S), transcript variant 1, mRNA [NM_001734]
6326	A_23_P3215	DTWD1	1.01946	0.992981		Homo sapiens x 009 protein mRNA, complete cds. [AF168717]
6368	A_23_P101013	TMC6	-1.06368	-0.420886		Homo sapiens transmembrane channel-like 6 (TMC6), mRNA [NM_007267]
6371	A_23_P129144	Gcom1	-1.0945	-1.45796		Homo sapiens GRINL1A combined protein (Gcom1), transcript variant 8, mRNA [NM_152451]
6389	A_24_P7594	APOL6	-1.78693	-0.512848		Homo sapiens apolipoprotein L, 6 (APOL6), mRNA [NM_030641]
6408	A_24_P139152	AL359062	4.20117	3.09753		Homo sapiens mRNA full length insert cDNA clone EUROIMAGE 1913076. [AL359062]
6419	A_24_P165949	CLDN1	-1.11537	0.544981		Homo sapiens claudin 1 (CLDN1), mRNA [NM_021101]
6420	A_23_P122216	LOX	-0.0159695	1.59641		Homo sapiens lysyl oxidase (LOX), mRNA [NM_002317]
6474	A_23_P87238	SAA4	-1.09662	1.58237		Homo sapiens serum amyloid A4, constitutive (SAA4), mRNA [NM_006512]
6477	A_23_P170453	CST5	0.201441	1.32705		Homo sapiens cystatin D (CST5), mRNA [NM_001900]
6505	A_24_P66578	ENST00000310579	-1.48288	-1.1741		Unknown
6510	A_23_P312008	CD55	0.935451	1.24584		Homo sapiens decay-accelerating factor 4ab mRNA, partial cds, alternatively spliced. [AY055760]
6527	A_24_P17677	TLR6	-1.36173	-0.862558		Homo sapiens toll-like receptor 6 (TLR6), mRNA [NM_006068]
6545	A_23_P201758	CD46	0.472993	1.36354		Homo sapiens CD46 molecule, complement regulatory protein (CD46), transcript variant a, mRNA [NM_002389]
6559	A_23_P63432	RHBDL2	-2.5989	-1.58832		Homo sapiens rhomboid, veinlet-like 2 (Drosophila) (RHBDL2), mRNA [NM_017821]
6594	A_23_P82868	PLAT	1.18601	0.170092		Homo sapiens plasminogen activator, tissue (PLAT), transcript variant 1, mRNA [NM_000930]
6595	A_23_P16409	CAPN12	-1.42586	-1.3424		Homo sapiens calpain 12 (CAPN12), mRNA [NM_144691]
6596	A_23_P17269	KIAA1212	1.14125	0.923483		Homo sapiens KIAA1212 (KIAA1212), mRNA [NM_018084]
6597	A_32_P147241	PKM2	-0.945184	-1.39248		Homo sapiens pyruvate kinase, muscle (PKM2), transcript variant 2, mRNA [NM_182470]
6609	A_23_P202837	CCND1	-0.580893	-1.42824		Homo sapiens cyclin D1 (CCND1), mRNA [NM_053056]
6633	A_23_P54460	SPRED1	1.21018	0.3962		Homo sapiens sprouty-related, EVH1 domain containing 1 (SPRED1), mRNA [NM_152594]
6647	A_23_P204947	GJB2	1.0906	0.557981		Homo sapiens gap junction protein, beta 2, 26kDa (connexin 26) (GJB2), mRNA [NM_004004]
6659	A_23_P79622	FKBP7	1.06388	1.01652		Homo sapiens FK506 binding protein 7 (FKBP7), transcript variant 1, mRNA [NM_016105]
6674	A_23_P211909	PLS1	-0.338687	-1.40566		Homo sapiens plastin 1 (I isoform) (PLS1), mRNA [NM_002670]
6686	A_24_P136453	TNS1	-1.04266	-0.747156		Homo sapiens tensin 1 (TNS1), mRNA [NM_022648]
6691	A_32_P215556	BC030122	1.82534	1.40707		Homo sapiens cDNA clone IMAGE:4814828. [BC030122]
6733	A_23_P85598	CABC1	0.892654	1.20258		Homo sapiens chaperone, ABC1 activity of bc1 complex like (S. pombe) (CABC1), nuclear gene encoding mitochondrial protein, mRNA [NM_020247]
6735	A_23_P23522	TATDN3	1.1716	0.518356		Homo sapiens TatD DNase domain containing 3 (TATDN3), transcript variant 1, mRNA [NM_001042552]
6742	A_23_P121064	PTX3	1.6648	2.23488		Homo sapiens pentraxin-related gene, rapidly induced by IL-1 beta (PTX3), mRNA [NM_002852]
6763	A_23_P137016	SAT	-1.60912	-0.000200931		Homo sapiens spermidine/spermine N1-acetyltransferase (SAT), mRNA [NM_002970]
6765	A_24_P85775	C1orf38	-1.20741	-0.75952		Homo sapiens chromosome 1 open reading frame 38 (C1orf38), transcript variant 1, mRNA [NM_004848]
6810	A_23_P97265	GPATC4	1.0056	0.391497		Homo sapiens G patch domain containing 4 (GPATC4), transcript variant 2, mRNA [NM_182679]
6830	A_23_P46337	C1orf107	1.35639	1.05714		Homo sapiens chromosome 1 open reading frame 107 (C1orf107), mRNA [NM_014388]
6834	A_24_P362432	MDM4	1.05759	1.77288		Homo sapiens Mdm4, transformed 3T3 cell double minute 4, p53 binding protein (mouse) (MDM4), mRNA [NM_002393]
6860	A_23_P211468	AA837799	-1.7396	-1.03445		AA837799 oe06h09.s1 NCI_CGAP_Ov2 Homo sapiens cDNA clone IMAGE:1385153, mRNA sequence [AA837799]
6875	A_23_P144054	PRKCD	-0.89872	-1.03526		Homo sapiens protein kinase C, delta (PRKCD), transcript variant 1, mRNA [NM_006254]
6898	A_23_P111267	SH3BGRL2	-1.1097	-0.95998		Homo sapiens SH3 domain binding glutamic acid-rich protein like 2 (SH3BGRL2), mRNA [NM_031469]
6907	A_24_P318544	CSNK1D	-0.0732193	1.1316		Homo sapiens mRNA for casein kinase 1, delta isoform 1 variant protein. [AB209463]
6919	A_23_P346311	BAX	-0.492427	-1.04834		Homo sapiens BCL2-associated X protein (BAX), transcript variant sigma, mRNA [NM_138765]
6923	A_24_P62530	RHOU	1.46211	2.64173		Homo sapiens ras homolog gene family, member U (RHOU), mRNA [NM_021205]
6940	A_23_P35456	SH3PXD2A	-1.23519	-0.280724		Homo sapiens SH3 and PX domains 2A (SH3PXD2A), mRNA [NM_014631]
6946	A_24_P6725	ENST00000288911	0.778363	1.47018		Unknown
6954	A_32_P34881	THC2305677	0.230653	1.1244		HMG1_HUMAN (P09429) High mobility group protein 1 (HMG-1), partial (7%) [THC2305677]
7009	A_32_P406142	AK025975	-1.47149	-1.49979		Homo sapiens cDNA: FLJ22322 fis, clone HRC05532. [AK025975]
7021	A_23_P204947	GJB2	1.12676	0.572485		Homo sapiens gap junction protein, beta 2, 26kDa (connexin 26) (GJB2), mRNA [NM_004004]
7031	A_23_P3215	DTWD1	1.11984	0.93004		Homo sapiens x 009 protein mRNA, complete cds. [AF168717]
7040	A_23_P205553	SYNE2	0.781419	1.28997		Homo sapiens spectrin repeat containing, nuclear envelope 2 (SYNE2), transcript variant 2, mRNA [NM_182910]
7055	A_23_P109895	SLC26A6	0.406277	1.016		Homo sapiens solute carrier family 26, member 6 (SLC26A6), transcript variant 1, mRNA [NM_022911]
7064	A_23_P2674	KRT4	-3.23325	-2.67777		Homo sapiens keratin 4 (KRT4), mRNA [NM_002272]
7073	A_23_P200443	SHC1	1.04699	0.650674		Homo sapiens SHC (Src homology 2 domain containing) transforming protein 1 (SHC1), transcript variant 2, mRNA [NM_003029]
7130	A_23_P168388	GIMAP8	1.26886	0.841809		Homo sapiens GTPase, IMAP family member 8 (GIMAP8), mRNA [NM_175571]
7133	A_23_P212696	FSTL1	-1.22129	-2.23465		Homo sapiens follistatin-like 1 (FSTL1), mRNA [NM_007085]
7147	A_24_P780319	A_24_P780319	0.0322284	-1.02559		Unknown
7194	A_23_P37127	FOXA1	-1.21637	-1.44831		Homo sapiens forkhead box A1 (FOXA1), mRNA [NM_004496]
7199	A_23_P129038	EVL	0.310438	1.06248		Homo sapiens Enah/Vasp-like (EVL), mRNA [NM_016337]
7224	A_32_P227921	THC2283605	0.472761	1.18035		Unknown
7226	A_23_P125829	PGK1	-0.229635	-1.02634		Homo sapiens phosphoglycerate kinase 1 (PGK1), mRNA [NM_000291]
7227	A_23_P502142	FYN	-0.601261	-1.01824		Homo sapiens FYN oncogene related to SRC, FGR, YES (FYN), transcript variant 1, mRNA [NM_002037]
7230	A_23_P144054	PRKCD	-0.936252	-1.0263		Homo sapiens protein kinase C, delta (PRKCD), transcript variant 1, mRNA [NM_006254]
7231	A_23_P17269	KIAA1212	1.18005	0.920135		Homo sapiens KIAA1212 (KIAA1212), mRNA [NM_018084]
7245	A_32_P204376	ANKRD20A2	-1.99617	-0.624944		Homo sapiens ankyrin repeat domain 20 family, member A2 (ANKRD20A2), mRNA [NM_001012421]
7252	A_24_P526623	CR606637	-1.01504	-0.582154		full-length cDNA clone CS0DI007YA21 of Placenta Cot 25-normalized of Homo sapiens (human). [CR606637]
7264	A_23_P26890	MMP28	-1.01844	-0.494561		Homo sapiens matrix metallopeptidase 28 (MMP28), transcript variant 1, mRNA [NM_024302]
7285	A_24_P290999	TncRNA	0.104103	1.01611		Human clone 137308 mRNA, partial cds. [U60873]
7291	A_23_P23303	EXO1	1.30597	-0.326961		Homo sapiens exonuclease 1 (EXO1), transcript variant 3, mRNA [NM_003686]
7297	A_23_P152583	FLJ21865	0.407308	1.03816		Homo sapiens endo-beta-N-acetylglucosaminidase (FLJ21865), mRNA [NM_022759]
7304	A_24_P544269	AI732190	0.296485	1.07393		ae38f11.x5 Gessler Wilms tumor Homo sapiens cDNA clone IMAGE:898125 3', mRNA sequence [AI732190]
7350	A_24_P936393	A_24_P936393	0.707241	1.21942		Unknown
7355	A_23_P60990	FLJ22671	-1.71468	-1.63789		Homo sapiens hypothetical protein FLJ22671 (FLJ22671), mRNA [NM_024861]
7377	A_23_P209978	VSNL1	-1.11498	-1.18771		Homo sapiens visinin-like 1 (VSNL1), mRNA [NM_003385]
7380	A_23_P167121	GABRA2	1.13926	0.305379		Homo sapiens gamma-aminobutyric acid (GABA) A receptor, alpha 2 (GABRA2), mRNA [NM_000807]
7390	A_23_P68462	ZNFX1	-1.20349	-0.261374		Homo sapiens zinc finger, NFX1-type containing 1 (ZNFX1), mRNA [NM_021035]
7410	A_23_P127279	FAM35A	0.373579	1.2457		Homo sapiens family with sequence similarity 35, member A (FAM35A), mRNA [NM_019054]
7413	A_23_P352870	PVRL2	-1.05989	-0.847741		Homo sapiens poliovirus receptor-related 2 (herpesvirus entry mediator B) (PVRL2), mRNA [NM_002856]
7414	A_24_P936537	AL036373	0.766319	1.39084		DKFZp564D033_r1 564 (synonym: hfbr2) Homo sapiens cDNA clone DKFZp564D033 5', mRNA sequence [AL036373]
7417	A_24_P143189	TMSL3	-0.852622	-1.11249		Homo sapiens thymosin-like 3 (TMSL3), mRNA [NM_183049]
7427	A_23_P31177	TMEM140	-1.50079	-0.267044		Homo sapiens transmembrane protein 140 (TMEM140), mRNA [NM_018295]
7457	A_24_P490109	A_24_P490109	-1.93216	-1.68703		Unknown
7483	A_23_P43476	VLDLR	-1.28324	-0.9126		Homo sapiens very low density lipoprotein receptor (VLDLR), transcript variant 1, mRNA [NM_003383]
7496	A_23_P112026	INDO	-2.95492	-1.35933		Homo sapiens indoleamine-pyrrole 2,3 dioxygenase (INDO), mRNA [NM_002164]
7506	A_23_P52589	RASSF7	-1.01304	-0.277214		Homo sapiens Ras association (RalGDS/AF-6) domain family 7 (RASSF7), mRNA [NM_003475]
7560	A_23_P128323	SCNN1A	-1.01614	-0.464383		Homo sapiens sodium channel, nonvoltage-gated 1 alpha (SCNN1A), mRNA [NM_001038]
7565	A_24_P738130	LOC150759	1.22393	1.70564		PREDICTED: Homo sapiens hypothetical protein LOC150759 (LOC150759), misc RNA [XR_000661]
7567	A_23_P151046	KLRC1	1.28045	1.56249		Homo sapiens killer cell lectin-like receptor subfamily C, member 1 (KLRC1), transcript variant 1, mRNA [NM_002259]
7576	A_24_P171983	C6orf66	1.31916	0.14849		Homo sapiens chromosome 6 open reading frame 66 (C6orf66), mRNA [NM_014165]
7583	A_32_P124728	THC2317432	0.963563	2.11828		Unknown
7602	A_23_P350045	REEP5	-1.08155	-0.642373		Homo sapiens receptor accessory protein 5 (REEP5), mRNA [NM_005669]
7605	A_32_P149735	A_32_P149735	-1.14374	0.120275		Unknown
7607	A_23_P347632	MTSS1	0.453372	1.73497		Homo sapiens metastasis suppressor 1 (MTSS1), mRNA [NM_014751]
7642	A_23_P113716	HLA-C	-1.37112	-0.182033		Homo sapiens major histocompatibility complex, class I, C, mRNA (cDNA clone MGC:2285 IMAGE:3345005), complete cds. [BC002463]
7648	A_23_P408353	HLA-A	-1.29701	-0.361658		Homo sapiens major histocompatibility complex, class I, A (HLA-A), mRNA [NM_002116]
7687	A_23_P11372	HPRT1	1.03589	-0.375188		Homo sapiens hypoxanthine phosphoribosyltransferase 1 (Lesch-Nyhan syndrome) (HPRT1), mRNA [NM_000194]
7702	A_23_P62731	MRPS14	1.01131	0.844535		Homo sapiens mitochondrial ribosomal protein S14 (MRPS14), nuclear gene encoding mitochondrial protein, mRNA [NM_022100]
7710	A_23_P37441	B2M	-1.01787	0.319869		Homo sapiens beta-2-microglobulin (B2M), mRNA [NM_004048]
7725	A_23_P250379	MAN2B2	-1.02517	-0.424581		Homo sapiens mannosidase, alpha, class 2B, member 2 (MAN2B2), mRNA [NM_015274]
7777	A_24_P418044	BC089454	-1.13333	-0.0779831		Homo sapiens cDNA clone MGC:105145 IMAGE:30563285, complete cds. [BC089454]
7780	A_24_P355649	FLI1	1.57662	0.114042		Homo sapiens Friend leukemia virus integration 1 (FLI1), mRNA [NM_002017]
7790	A_24_P296508	SLC43A2	-1.23746	0.0349191		Homo sapiens solute carrier family 43, member 2 (SLC43A2), mRNA [NM_152346]
7856	A_24_P928872	AK027319	0.932668	1.18534		Homo sapiens cDNA FLJ14413 fis, clone HEMBA1004670. [AK027319]
7857	A_23_P217611	ARMCX3	1.3088	1.12979		Homo sapiens armadillo repeat containing, X-linked 3 (ARMCX3), transcript variant 1, mRNA [NM_016607]
7876	A_24_P792988	A_24_P792988	0.564518	-1.0748		Unknown
7886	A_23_P17811	SEC14L2	-0.606012	-1.13427		Homo sapiens SEC14-like 2 (S. cerevisiae) (SEC14L2), mRNA [NM_012429]
7927	A_24_P84220	A_24_P84220	-1.95281	-0.513474		Unknown
7979	A_23_P35230	CD46	0.519592	1.317		Homo sapiens CD46 molecule, complement regulatory protein (CD46), transcript variant n, mRNA [NM_172350]
7987	A_23_P125117	KLHDC8B	-1.24654	-0.163978		Homo sapiens kelch domain containing 8B (KLHDC8B), mRNA [NM_173546]
7992	A_32_P198295	THC2446045	1.14603	1.86265		Unknown
7994	A_23_P66525	HS3ST3A1	1.24153	0.459294		Homo sapiens heparan sulfate (glucosamine) 3-O-sulfotransferase 3A1 (HS3ST3A1), mRNA [NM_006042]
8018	A_32_P169353	A_32_P169353	-1.70235	-0.975937		Unknown
8024	A_24_P747419	THC2376828	0.579559	1.27581		HUMTNL22 ORF2 contains a reverse transcriptase domain. {Homo sapiens;} , partial (7%) [THC2376828]
8057	A_23_P61569	VAMP4	0.747981	1.08995		Homo sapiens vesicle-associated membrane protein 4 (VAMP4), mRNA [NM_003762]
8063	A_24_P402690	ITM2C	-0.683242	-1.1598		Homo sapiens integral membrane protein 2C (ITM2C), transcript variant 1, mRNA [NM_030926]
8064	A_24_P920025	C8orf79	0.867848	1.66342		Homo sapiens chromosome 8 open reading frame 79 (C8orf79), mRNA [NM_001039462]
8084	A_24_P382319	CEACAM1	-2.46353	-2.00624		Homo sapiens carcinoembryonic antigen-related cell adhesion molecule 1 (biliary glycoprotein) (CEACAM1), transcript variant 1, mRNA [NM_001712]
8086	A_23_P159406	SPRR1B	-0.846812	-1.01157		Homo sapiens small proline-rich protein 1B (cornifin) (SPRR1B), mRNA [NM_003125]
8110	A_23_P60387	NOTCH1	-1.03535	-0.0819822		Homo sapiens Notch homolog 1, translocation-associated (Drosophila) (NOTCH1), mRNA [NM_017617]
8153	A_24_P327815	STIP1	-0.0160907	-1.04725		Homo sapiens stress-induced-phosphoprotein 1 (Hsp70/Hsp90-organizing protein) (STIP1), mRNA [NM_006819]
8160	A_23_P45087	ZNF588	-1.00574	-0.615456		Homo sapiens zinc finger protein 588 (ZNF588), transcript variant 1, mRNA [NM_016220]
8166	A_23_P1962	RARRES3	-1.10655	-0.563749		Homo sapiens retinoic acid receptor responder (tazarotene induced) 3 (RARRES3), mRNA [NM_004585]
8190	A_23_P204947	GJB2	1.12622	0.525248		Homo sapiens gap junction protein, beta 2, 26kDa (connexin 26) (GJB2), mRNA [NM_004004]
8201	A_23_P135787	BX537520	-1.15193	-0.510154		Homo sapiens mRNA; cDNA DKFZp686F09142 (from clone DKFZp686F09142). [BX537520]
8216	A_24_P367289	DDR1	-1.08353	-0.413965		Homo sapiens discoidin domain receptor family, member 1 (DDR1), transcript variant 3, mRNA [NM_013994]
8222	A_23_P151791	LTB4R	0.279789	1.26986		Homo sapiens leukotriene B4 receptor (LTB4R), mRNA [NM_181657]
8260	A_24_P48069	DOK4	-1.41796	-1.17848		Homo sapiens docking protein 4 (DOK4), mRNA [NM_018110]
8265	A_24_P296765	ZNF211	-1.09424	-0.712237		Homo sapiens zinc finger protein 211 (ZNF211), transcript variant 2, mRNA [NM_198855]
8295	A_23_P102000	CXCR4	2.52999	4.42849		Homo sapiens chemokine (C-X-C motif) receptor 4 (CXCR4), transcript variant 1, mRNA [NM_001008540]
8311	A_24_P418357	ODZ3	1.05186	0.514884		Homo sapiens mRNA for KIAA1455 protein, partial cds. [AB040888]
8354	A_23_P153958	THC2279735	-1.86478	-1.00779		Unknown
8362	A_23_P29237	APOL3	-1.97414	-0.546918		Homo sapiens apolipoprotein L, 3 (APOL3), transcript variant beta/a, mRNA [NM_145641]
8380	A_23_P371966	KIAA1946	-2.58046	-2.16382		Homo sapiens mRNA for KIAA1946 protein. [AB075826]
8383	A_24_P154037	IRS2	0.231458	1.3657		Homo sapiens insulin receptor substrate 2 (IRS2), mRNA [NM_003749]
8396	A_23_P35219	NEK2	1.26256	0.216995		Homo sapiens NIMA (never in mitosis gene a)-related kinase 2 (NEK2), mRNA [NM_002497]
8408	A_24_P494425	ENST00000377226	-1.6148	-1.4131		H.sapiens mRNA for rearranged Ig kappa light chain variable region (I.169). [X72459]
8415	A_23_P92499	TLR2	-1.71622	-1.55621		Homo sapiens toll-like receptor 2 (TLR2), mRNA [NM_003264]
8492	A_24_P409971	NEXN	1.70671	1.41		Homo sapiens nexilin (F actin binding protein) (NEXN), mRNA [NM_144573]
8521	A_23_P424561	RHOV	-2.52032	-1.31246		Homo sapiens ras homolog gene family, member V (RHOV), mRNA [NM_133639]
8531	A_23_P114783	PARP1	1.43443	1.57776		Homo sapiens poly (ADP-ribose) polymerase family, member 1 (PARP1), mRNA [NM_001618]
8562	A_23_P128919	LGALS3	-1.54163	-0.848439		Homo sapiens lectin, galactoside-binding, soluble, 3 (galectin 3) (LGALS3), mRNA [NM_002306]
8577	A_23_P146981	A_23_P146981	-0.716637	-1.02917		Unknown
8597	A_24_P321766	SERPINA5	-2.03276	-1.34107		Homo sapiens serpin peptidase inhibitor, clade A (alpha-1 antiproteinase, antitrypsin), member 5 (SERPINA5), mRNA [NM_000624]
8600	A_32_P228625	BF063428	-1.15215	-0.400192		BF063428 7h89g03.x1 NCI_CGAP_Co16 Homo sapiens cDNA clone IMAGE:3323188 3' similar to TR:O60386 O60386 ZN-ALPHA2-GLYCOPROTEIN. ;, mRNA sequence [BF063428]
8603	A_23_P161190	VIM	5.17266	5.44729		Homo sapiens vimentin (VIM), mRNA [NM_003380]
8626	A_23_P139912	IGFBP6	-1.21023	-2.37701		Homo sapiens insulin-like growth factor binding protein 6 (IGFBP6), mRNA [NM_002178]
8630	A_32_P83465	NBPF11	0.24415	1.14279		Homo sapiens neuroblastoma breakpoint family, member 11 (NBPF11), mRNA [NM_183372]
8655	A_32_P10403	BU618641	-1.14898	-1.79681		UI-H-FH1-bfk-o-16-0-UI.s1 NCI_CGAP_FH1 Homo sapiens cDNA clone UI-H-FH1-bfk-o-16-0-UI 3', mRNA sequence [BU618641]
8674	A_23_P408955	E2F2	-1.83199	-1.30282		Homo sapiens E2F transcription factor 2 (E2F2), mRNA [NM_004091]
8676	A_24_P912985	A_24_P912985	-1.03084	-0.194603		Unknown
8677	A_23_P45011	PPP1R14C	-1.33331	-0.76806		Homo sapiens protein phosphatase 1, regulatory (inhibitor) subunit 14C (PPP1R14C), mRNA [NM_030949]
8684	A_23_P171143	TSPAN6	-0.921553	-1.20745		Homo sapiens tetraspanin 6 (TSPAN6), mRNA [NM_003270]
8741	A_32_P4018	ENST00000371079	0.511279	1.14339		Homo sapiens cDNA FLJ20769 fis, clone COL06674. [AK000776]
8753	A_32_P3783	THC2376586	2.53582	1.22736		AF533653 truncated DNA architectural factor HMGA2 {Homo sapiens;} , partial (64%) [THC2376586]
8758	A_24_P273972	CFH	1.79782	2.52348		Homo sapiens complement factor H (CFH), transcript variant 1, mRNA [NM_000186]
8766	A_23_P113793	ZBED2	2.16035	0.194112		Homo sapiens zinc finger, BED-type containing 2 (ZBED2), mRNA [NM_024508]
8771	A_23_P154037	AOX1	1.30642	0.651264		Homo sapiens aldehyde oxidase 1 (AOX1), mRNA [NM_001159]
8776	A_23_P38864	RABAC1	-1.09334	-0.914098		Homo sapiens Rab acceptor 1 (prenylated) (RABAC1), mRNA [NM_006423]
8813	A_23_P102743	CGI-09	1.53762	0.347939		Homo sapiens CGI-09 protein (CGI-09), mRNA [NM_015939]
8814	A_23_P1331	COL13A1	1.41079	0.0324376		Homo sapiens collagen, type XIII, alpha 1 (COL13A1), transcript variant 1, mRNA [NM_005203]
8834	A_24_P176079	WASF3	1.14865	0.470667		Homo sapiens WAS protein family, member 3 (WASF3), mRNA [NM_006646]
8851	A_32_P211752	THC2315973	1.05743	0.299239		Unknown
8869	A_32_P76247	HSPB1	-1.65819	-1.05347		Homo sapiens heat shock 27kDa protein 1 (HSPB1), mRNA [NM_001540]
8887	A_32_P229818	AK022044	0.954506	1.41608		Homo sapiens cDNA FLJ11982 fis, clone HEMBB1001335. [AK022044]
8897	A_32_P118657	AK022044	0.692807	1.20596		Homo sapiens cDNA FLJ11982 fis, clone HEMBB1001335. [AK022044]
8898	A_23_P37127	FOXA1	-1.19979	-1.65618		Homo sapiens forkhead box A1 (FOXA1), mRNA [NM_004496]
8912	A_24_P289139	SH3KBP1	-0.0119335	-1.08334		Homo sapiens SH3-domain kinase binding protein 1 (SH3KBP1), transcript variant 1, mRNA [NM_031892]
8922	A_23_P105382	THAP2	1.04175	0.330948		Homo sapiens THAP domain containing, apoptosis associated protein 2 (THAP2), mRNA [NM_031435]
8955	A_23_P47565	LDHA	-0.671551	-1.1486		Homo sapiens lactate dehydrogenase A (LDHA), mRNA [NM_005566]
8957	A_23_P30223	SRD5A1	-0.0187242	1.15694		Homo sapiens steroid-5-alpha-reductase, alpha polypeptide 1 (3-oxo-5 alpha-steroid delta 4-dehydrogenase alpha 1) (SRD5A1), mRNA [NM_001047]
8973	A_23_P153185	ENST00000299502	-2.11185	-0.945927		full-length cDNA clone CS0DH002YJ05 of T cells (Jurkat cell line) of Homo sapiens (human). [CR599277]
8982	A_32_P29140	AA344632	0.787093	1.58873		AA344632 EST50565 Gall bladder I Homo sapiens cDNA 5' end, mRNA sequence [AA344632]
8984	A_23_P51906	PFDN2	1.23307	0.577192		Homo sapiens prefoldin subunit 2 (PFDN2), mRNA [NM_012394]
8987	A_23_P57709	PCOLCE2	1.10699	-0.0320335		Homo sapiens procollagen C-endopeptidase enhancer 2 (PCOLCE2), mRNA [NM_013363]
8991	A_23_P259451	LSM6	1.18746	0.352697		Homo sapiens LSM6 homolog, U6 small nuclear RNA associated (S. cerevisiae) (LSM6), mRNA [NM_007080]
9006	A_32_P203029	FAM9B	1.19142	1.0954		Homo sapiens family with sequence similarity 9, member B (FAM9B), mRNA [NM_205849]
9028	A_23_P4714	MIA	-2.86472	-1.77008		Homo sapiens melanoma inhibitory activity (MIA), mRNA [NM_006533]
9032	A_23_P365218	GPR110	-1.3373	-0.568268		Homo sapiens G protein-coupled receptor 110 (GPR110), transcript variant 2, mRNA [NM_025048]
9068	A_32_P131031	7A5	-1.98927	-1.44164		Homo sapiens putative binding protein 7a5 (7A5), mRNA [NM_182762]
9087	A_24_P33982	ENST00000332935	0.225271	-1.15919		Homo sapiens chromosome 17 open reading frame 60, mRNA (cDNA clone IMAGE:4428684), partial cds. [BC053534]
9092	A_23_P144054	PRKCD	-0.908302	-1.02931		Homo sapiens protein kinase C, delta (PRKCD), transcript variant 1, mRNA [NM_006254]
9098	A_23_P47282	ST14	-1.36631	-0.919423		Homo sapiens suppression of tumorigenicity 14 (colon carcinoma) (ST14), mRNA [NM_021978]
9139	A_32_P31123	THC2439806	-1.30574	-0.33833		ALU1_HUMAN (P39188) Alu subfamily J sequence contamination warning entry, partial (27%) [THC2439806]
9140	A_23_P371495	TMTC1	0.0583517	1.07923		Homo sapiens transmembrane and tetratricopeptide repeat containing 1 (TMTC1), mRNA [NM_175861]
9155	A_32_P4433	BU602485	0.310942	1.052		AGENCOURT_10015118 NIH_MGC_142 Homo sapiens cDNA clone IMAGE:6496567 5', mRNA sequence [BU602485]
9157	A_23_P33326	ADRA1B	-0.720415	-1.44296		Homo sapiens adrenergic, alpha-1B-, receptor (ADRA1B), mRNA [NM_000679]
9170	A_23_P48513	IFI27	-1.08763	-0.632466		Homo sapiens interferon, alpha-inducible protein 27 (IFI27), mRNA [NM_005532]
9177	A_23_P72096	IL1A	1.85834	1.77707		Homo sapiens interleukin 1, alpha (IL1A), mRNA [NM_000575]
9182	A_32_P158181	THC2437757	0.378299	1.02283		Unknown
9190	A_23_P1331	COL13A1	1.14871	0.108621		Homo sapiens collagen, type XIII, alpha 1 (COL13A1), transcript variant 1, mRNA [NM_005203]
9196	A_23_P41645	ELL2	1.10003	1.50989		Homo sapiens elongation factor, RNA polymerase II, 2 (ELL2), mRNA [NM_012081]
9212	A_23_P391198	RAB11FIP1	-1.80913	-0.751133		Homo sapiens RAB11 family interacting protein 1 (class I) (RAB11FIP1), transcript variant 2, mRNA [NM_001002233]
9235	A_32_P41744	THC2379144	-1.78557	-0.890907		LIN1_NYCCO (P08548) LINE-1 reverse transcriptase homolog, partial (5%) [THC2379144]
9269	A_23_P5300	CPS1	1.07615	0.762387		Homo sapiens carbamoyl-phosphate synthetase 1, mitochondrial (CPS1), mRNA [NM_001875]
9275	A_23_P142974	ARHGAP25	2.45634	0.756476		Homo sapiens Rho GTPase activating protein 25 (ARHGAP25), transcript variant 1, mRNA [NM_001007231]
9286	A_24_P716394	THC2360841	1.60995	1.89366		ALU7_HUMAN (P39194) Alu subfamily SQ sequence contamination warning entry, partial (10%) [THC2360844]
9296	A_23_P170409	L11573	0.3556	1.97822		Human surfactant protein B mRNA, complete cds. [L11573]
9321	A_23_P162466	PKP2	1.1172	0.338293		Homo sapiens plakophilin 2 (PKP2), transcript variant 2b, mRNA [NM_004572]
9337	A_23_P571	SLC2A1	-1.09103	-0.299336		Homo sapiens solute carrier family 2 (facilitated glucose transporter), member 1 (SLC2A1), mRNA [NM_006516]
9349	A_23_P153676	TLE2	-1.29536	-0.535954		Homo sapiens transducin-like enhancer of split 2 (E(sp1) homolog, Drosophila) (TLE2), mRNA [NM_003260]
9372	A_23_P89249	ERBB2	-1.30973	-0.512757		Homo sapiens v-erb-b2 erythroblastic leukemia viral oncogene homolog 2, neuro/glioblastoma derived oncogene homolog (avian) (ERBB2), transcript variant 2, mRNA [NM_001005862]
9378	A_24_P68358	FLJ38020	-1.35638	-1.37166		Homo sapiens similar to absent in melanoma 1 (FLJ38020), mRNA [NM_001039775]
9389	A_23_P122650	A_23_P122650	0.352032	-1.08183		Unknown
9405	A_23_P93389	NUDT3	1.03763	0.0725729		Homo sapiens nudix (nucleoside diphosphate linked moiety X)-type motif 3 (NUDT3), mRNA [NM_006703]
9432	A_23_P29939	SNCA	1.494	0.903838		Homo sapiens synuclein, alpha (non A4 component of amyloid precursor) (SNCA), transcript variant NACP112, mRNA [NM_007308]
9456	A_23_P215517	KLHL7	1.19096	-0.067474		Homo sapiens kelch-like 7 (Drosophila), mRNA (cDNA clone IMAGE:3899090), complete cds. [BC009555]
9470	A_32_P208350	TDRD9	0.744075	1.3539		Homo sapiens tudor domain containing 9 (TDRD9), mRNA [NM_153046]
9507	A_23_P381431	NPL	0.0381256	1.02462		Homo sapiens N-acetylneuraminate pyruvate lyase (dihydrodipicolinate synthase) (NPL), mRNA [NM_030769]
9515	A_23_P137665	CHI3L1	0.734582	1.98797		Homo sapiens chitinase 3-like 1 (cartilage glycoprotein-39) (CHI3L1), mRNA [NM_001276]
9548	A_23_P11372	HPRT1	1.06763	-0.400502		Homo sapiens hypoxanthine phosphoribosyltransferase 1 (Lesch-Nyhan syndrome) (HPRT1), mRNA [NM_000194]
9564	A_23_P162846	LAMP1	-1.16114	-0.437638		Homo sapiens lysosomal-associated membrane protein 1 (LAMP1), mRNA [NM_005561]
9565	A_23_P127608	TMPRSS4	-1.89599	-2.10378		Homo sapiens transmembrane protease, serine 4 (TMPRSS4), transcript variant 1, mRNA [NM_019894]
9569	A_24_P264293	A_24_P264293	0.519171	-1.11517		Unknown
9602	A_24_P107859	SPRED1	1.35798	0.524875		Homo sapiens sprouty-related, EVH1 domain containing 1 (SPRED1), mRNA [NM_152594]
9606	A_24_P28622	ANGEL2	0.673283	1.04516		Homo sapiens angel homolog 2 (Drosophila) (ANGEL2), mRNA [NM_144567]
9622	A_23_P76450	PHLDA1	1.39681	0.177847		Homo sapiens pleckstrin homology-like domain, family A, member 1 (PHLDA1), mRNA [NM_007350]
9641	A_23_P44724	CSRP2	1.34935	1.5876		Homo sapiens cysteine and glycine-rich protein 2 (CSRP2), mRNA [NM_001321]
9646	A_23_P32454	TG	0.401928	1.67792		Homo sapiens thyroglobulin (TG), mRNA [NM_003235]
9674	A_24_P245379	SERPINB2	-1.91331	-0.853573		Homo sapiens serpin peptidase inhibitor, clade B (ovalbumin), member 2 (SERPINB2), mRNA [NM_002575]
9682	A_24_P192627	MLLT3	-1.15769	-0.977406		Homo sapiens myeloid/lymphoid or mixed-lineage leukemia (trithorax homolog, Drosophila); translocated to, 3 (MLLT3), mRNA [NM_004529]
9711	A_23_P396858	FZD8	0.168287	1.45521		Homo sapiens frizzled homolog 8 (Drosophila) (FZD8), mRNA [NM_031866]
9718	A_24_P206603	AK001176	0.0196251	-1.64862		Homo sapiens cDNA FLJ10314 fis, clone NT2RM2000374. [AK001176]
9735	A_24_P926719	BM969194	-1.71866	0.204453		UI-CF-EN0-acp-g-04-0-UI.s1 UI-CF-EN0 Homo sapiens cDNA clone UI-CF-EN0-acp-g-04-0-UI 3', mRNA sequence [BM969194]
9744	A_23_P337262	APCDD1	-3.10446	-1.39593		Homo sapiens adenomatosis polyposis coli down-regulated 1 (APCDD1), mRNA [NM_153000]
9758	A_23_P123234	A_23_P123234	-1.4864	-1.82065		Unknown
9772	A_23_P60387	NOTCH1	-1.05523	-0.0676846		Homo sapiens Notch homolog 1, translocation-associated (Drosophila) (NOTCH1), mRNA [NM_017617]
9783	A_23_P11685	PLA2G4A	1.63247	0.678056		Homo sapiens phospholipase A2, group IVA (cytosolic, calcium-dependent) (PLA2G4A), mRNA [NM_024420]
9840	A_23_P119923	CNNM4	-1.34657	-0.728391		Homo sapiens cyclin M4 (CNNM4), mRNA [NM_020184]
9848	A_23_P10182	ACOX2	2.0905	0.593145		Homo sapiens acyl-Coenzyme A oxidase 2, branched chain (ACOX2), mRNA [NM_003500]
9849	A_32_P12465	CA843452	1.01732	0.695493		CA843452 ir51a07.x1 HR85 islet Homo sapiens cDNA clone IMAGE:6548462 3' similar to SW:UAP1_HUMAN Q16222 UDP-N-ACETYLGLUCOSAMINE PYROPHOSPHORYLASE ;, mRNA sequence [CA843452]
9872	A_32_P162183	C2	-1.15719	-0.515515		Homo sapiens complement component 2 (C2), mRNA [NM_000063]
9886	A_23_P149153	PDE4DIP	-1.15201	0.288317		Homo sapiens phosphodiesterase 4D interacting protein (myomegalin) (PDE4DIP), transcript variant 3, mRNA [NM_022359]
9909	A_24_P392110	PSG8	-1.84859	-0.992402		Homo sapiens pregnancy specific beta-1-glycoprotein 8 (PSG8), mRNA [NM_182707]
9910	A_32_P141135	TRAF3IP3	-1.01482	0.22087		Homo sapiens cDNA FLJ12736 fis, clone NT2RP2000327. [AK022798]
9912	A_23_P92499	TLR2	-1.62324	-1.9108		Homo sapiens toll-like receptor 2 (TLR2), mRNA [NM_003264]
9915	A_23_P133123	MND1	1.89977	0.183788		Homo sapiens meiotic nuclear divisions 1 homolog (S. cerevisiae) (MND1), mRNA [NM_032117]
9932	A_23_P72096	IL1A	1.85417	1.80775		Homo sapiens interleukin 1, alpha (IL1A), mRNA [NM_000575]
9934	A_24_P44453	ENST00000322839	-2.28791	-1.45348		Homo sapiens cDNA FLJ32334 fis, clone PROST2005426. [AK056896]
9944	A_23_P23194	PINK1	-1.22301	-0.794649		Homo sapiens PTEN induced putative kinase 1 (PINK1), mRNA [NM_032409]
9957	A_32_P57775	CA313037	-1.61486	-1.09468		CA313037 UI-CF-FN0-aex-g-14-0-UI.s1 UI-CF-FN0 Homo sapiens cDNA clone UI-CF-FN0-aex-g-14-0-UI 3', mRNA sequence [CA313037]
9966	A_23_P140454	A_23_P140454	-2.17155	-1.31503		Unknown
9980	A_24_P696761	LEMD1	-1.2575	-0.563387		Homo sapiens LEM domain containing 1 (LEMD1), mRNA [NM_001001552]
10009	A_23_P114947	RGS2	1.45125	2.51343		Homo sapiens regulator of G-protein signalling 2, 24kDa (RGS2), mRNA [NM_002923]
10010	A_23_P209564	CYBRD1	-1.22965	0.388641		Homo sapiens cytochrome b reductase 1 (CYBRD1), mRNA [NM_024843]
10013	A_24_P402588	BCL11A	0.902638	1.3449		Homo sapiens B-cell CLL/lymphoma 11A (zinc finger protein) (BCL11A), transcript variant 5, mRNA [NM_138553]
10045	A_23_P101505	KLK11	-3.45068	-2.36624		Homo sapiens kallikrein 11 (KLK11), transcript variant 2, mRNA [NM_144947]
10049	A_32_P79434	PTPRN2	-1.40568	-1.06643		Homo sapiens protein tyrosine phosphatase, receptor type, N polypeptide 2 (PTPRN2), transcript variant 1, mRNA [NM_002847]
10062	A_23_P103256	CFHR3	1.35627	1.94683		Homo sapiens complement factor H-related 3 (CFHR3), mRNA [NM_021023]
10125	A_23_P163178	CALM1	-0.478961	-1.25584		Homo sapiens calmodulin 1 (phosphorylase kinase, delta) (CALM1), mRNA [NM_006888]
10133	A_24_P23411	ARMCX3	1.20876	0.694666		Homo sapiens armadillo repeat containing, X-linked 3 (ARMCX3), transcript variant 1, mRNA [NM_016607]
10168	A_24_P702813	ENST00000367590	0.433348	1.25743		Homo sapiens cDNA FLJ13069 fis, clone NT2RP3001752. [AK023131]
10183	A_23_P125042	ZNF222	-1.02913	-0.546924		Homo sapiens zinc finger protein 222 (ZNF222), mRNA [NM_013360]
10187	A_32_P69368	ID2	-2.81135	-1.51372		Homo sapiens inhibitor of DNA binding 2, dominant negative helix-loop-helix protein (ID2), mRNA [NM_002166]
10203	A_23_P155197	PTPLB	-1.44855	-0.338384		Homo sapiens protein tyrosine phosphatase-like (proline instead of catalytic arginine), member b (PTPLB), mRNA [NM_198402]
10247	A_23_P134347	CPVL	-1.34516	-2.31763		Homo sapiens carboxypeptidase, vitellogenic-like (CPVL), transcript variant 1, mRNA [NM_031311]
10282	A_32_P79719	THC2364880	1.06146	0.249463		Q9BYX7 (Q9BYX7) FKSG30, partial (41%) [THC2364880]
10292	A_23_P142849	RND3	-1.03168	-0.414188		Homo sapiens Rho family GTPase 3 (RND3), mRNA [NM_005168]
10304	A_32_P68942	C21orf81	-2.13962	-0.356822		Homo sapiens chromosome 21 open reading frame 81 (C21orf81), mRNA [NM_153750]
10344	A_23_P126649	PGBD5	-1.18675	-0.692391		Homo sapiens piggyBac transposable element derived 5 (PGBD5), mRNA [NM_024554]
10350	A_24_P304439	SDS	-0.650962	-1.11498		Homo sapiens serine dehydratase (SDS), mRNA [NM_006843]
10391	A_24_P296808	FLJ10781	1.70958	1.86076		Homo sapiens hypothetical protein FLJ10781 (FLJ10781), mRNA [NM_018215]
10403	A_23_P76480	BF213738	0.319306	1.53755		BF213738 601847628F1 NIH_MGC_55 Homo sapiens cDNA clone IMAGE:4078519 5', mRNA sequence [BF213738]
10453	A_24_P98975	ANKRD13A	-1.12622	-0.430169		Homo sapiens ankyrin repeat domain 13A (ANKRD13A), mRNA [NM_033121]
10483	A_24_P925664	THC2429167	-0.0881711	1.00391		Unknown
10489	A_23_P250462	ATP6AP1	-1.17108	-0.39222		Homo sapiens ATPase, H+ transporting, lysosomal accessory protein 1 (ATP6AP1), mRNA [NM_001183]
10503	A_23_P103398	PSEN2	0.700675	1.01045		Homo sapiens presenilin 2 (Alzheimer disease 4) (PSEN2), transcript variant 1, mRNA [NM_000447]
10517	A_23_P213424	ENC1	-0.727479	-1.01934		Homo sapiens ectodermal-neural cortex (with BTB-like domain) (ENC1), mRNA [NM_003633]
10544	A_23_P151198	PDAP1	-0.251854	-1.00115		Homo sapiens PDGFA associated protein 1 (PDAP1), mRNA [NM_014891]
10573	A_23_P17512	HARS2	1.07313	0.0140194		Homo sapiens histidyl-tRNA synthetase 2 (HARS2), mRNA [NM_080820]
10577	A_23_P81898	UBD	-1.5306	0.522317		Homo sapiens ubiquitin D (UBD), mRNA [NM_006398]
10580	A_24_P398147	NEBL	-1.83973	-0.850691		Homo sapiens nebulette (NEBL), transcript variant 1, mRNA [NM_006393]
10617	A_23_P23303	EXO1	1.40661	-0.441134		Homo sapiens exonuclease 1 (EXO1), transcript variant 3, mRNA [NM_003686]
10648	A_24_P132383	GIMAP8	1.05426	0.433946		Homo sapiens GTPase, IMAP family member 8 (GIMAP8), mRNA [NM_175571]
10649	A_32_P5040	NOTCH2NL	0.34626	1.09628		Homo sapiens Notch homolog 2 (Drosophila) N-terminal like (NOTCH2NL), mRNA [NM_203458]
10652	A_24_P945283	DLG3	-1.16005	-1.02093		Homo sapiens mRNA for KIAA1232 protein, partial cds. [AB033058]
10657	A_23_P78302	NFE2L1	-1.24098	-0.227468		Homo sapiens nuclear factor (erythroid-derived 2)-like 1 (NFE2L1), mRNA [NM_003204]
10669	A_24_P293530	CYP4X1	1.90767	1.90616		Homo sapiens cytochrome P450, family 4, subfamily X, polypeptide 1 (CYP4X1), mRNA [NM_178033]
10672	A_23_P136909	NSBP1	1.25602	-0.0203615		Homo sapiens nucleosomal binding protein 1 (NSBP1), mRNA [NM_030763]
10676	A_23_P92499	TLR2	-1.60939	-1.81569		Homo sapiens toll-like receptor 2 (TLR2), mRNA [NM_003264]
10700	A_32_P96036	LOC92312	1.11713	0.655033		PREDICTED: Homo sapiens hypothetical protein LOC92312 (LOC92312), mRNA [XM_044166]
10706	A_23_P119202	TNFSF7	-1.30309	0.238127		Homo sapiens tumor necrosis factor (ligand) superfamily, member 7 (TNFSF7), mRNA [NM_001252]
10743	A_23_P154627	ENST00000371497	-0.484967	1.0057		Homo sapiens OVC10-2 mRNA, complete cds. [AF230201]
10744	A_23_P348159	DST	0.744711	1.60378		Homo sapiens dystonin (DST), transcript variant 1eB, mRNA [NM_020388]
10746	A_23_P86059	KIAA1822L	0.463441	1.24926		Homo sapiens hypothetical protein FLJ13840, mRNA (cDNA clone MGC:15905 IMAGE:3533045), complete cds. [BC007638]
10770	A_23_P121716	ANXA3	-1.00111	-1.23608		Homo sapiens annexin A3 (ANXA3), mRNA [NM_005139]
10781	A_23_P381714	CA13	-1.18755	-1.438		Homo sapiens carbonic anhydrase XIII (CA13), mRNA [NM_198584]
10849	A_23_P40847	CHST2	0.625624	1.39663		Homo sapiens carbohydrate (N-acetylglucosamine-6-O) sulfotransferase 2 (CHST2), mRNA [NM_004267]
10881	A_23_P115261	AGT	0.391774	2.25022		Homo sapiens angiotensinogen (serpin peptidase inhibitor, clade A, member 8) (AGT), mRNA [NM_000029]
10882	A_23_P115064	CRABP2	-1.13006	-0.181835		Homo sapiens cellular retinoic acid binding protein 2 (CRABP2), mRNA [NM_001878]
10887	A_24_P358131	A_24_P358131	0.427273	-1.10677		Unknown
10908	A_23_P124912	NPEPPS	-1.20547	-0.286572		Homo sapiens aminopeptidase puromycin sensitive (NPEPPS), mRNA [NM_006310]
10932	A_23_P23411	PRCC	0.681986	1.08828		Homo sapiens papillary renal cell carcinoma (translocation-associated) (PRCC), transcript variant 1, mRNA [NM_005973]
10940	A_24_P64442	AK026517	-1.96459	-0.947973		Homo sapiens cDNA: FLJ22864 fis, clone KAT02164. [AK026517]
10973	A_23_P252062	PPARG	1.51293	0.345516		Homo sapiens peroxisome proliferative activated receptor, gamma (PPARG), transcript variant 3, mRNA [NM_138711]
10975	A_23_P212159	NUP210	-0.179372	-1.02944		Homo sapiens nucleoporin 210kDa (NUP210), mRNA [NM_024923]
11010	A_23_P136460	C5orf5	-0.188867	1.21469		Homo sapiens chromosome 5 open reading frame 5 (C5orf5), mRNA [NM_016603]
11013	A_23_P216468	SLC1A1	-1.0269	-1.1074		Homo sapiens solute carrier family 1 (neuronal/epithelial high affinity glutamate transporter, system Xag), member 1 (SLC1A1), mRNA [NM_004170]
11020	A_24_P195164	A_24_P195164	0.368782	-1.0946		Unknown
11024	A_23_P86100	KARCA1	-1.31764	-1.21313		Homo sapiens kelch/ankyrin repeat containing cyclin A1 interacting protein (KARCA1), transcript variant 2, mRNA [NM_001007255]
11079	A_23_P76249	KRT6B	-1.52897	-1.35202		Homo sapiens keratin 6B (KRT6B), mRNA [NM_005555]
11102	A_32_P121079	LOC284542	0.95484	1.30528		Homo sapiens mRNA for FLJ00388 protein. [AK090467]
11110	A_23_P391506	IVNS1ABP	0.565018	1.00301		Homo sapiens influenza virus NS1A binding protein (IVNS1ABP), transcript variant 2, mRNA [NM_016389]
11117	A_24_P941359	C6orf32	3.80908	3.3635		Homo sapiens mRNA for KIAA0386 gene, partial cds. [AB002384]
11120	A_24_P98948	BU943730	-1.43472	-0.371916		AGENCOURT_10544326 NIH_MGC_126 Homo sapiens cDNA clone IMAGE:6723988 5', mRNA sequence [BU943730]
11143	A_23_P92499	TLR2	-1.40224	-1.42419		Homo sapiens toll-like receptor 2 (TLR2), mRNA [NM_003264]
11144	A_23_P12199	FAM46B	-1.51507	-0.832496		Homo sapiens family with sequence similarity 46, member B (FAM46B), mRNA [NM_052943]
11147	A_24_P942648	EVL	0.271307	1.26153		Homo sapiens mRNA; cDNA DKFZp586G1721 (from clone DKFZp586G1721). [AL133642]
11169	A_23_P70539	HLA-C	-1.09452	-0.298651		full-length cDNA clone CS0DE006YG20 of Placenta of Homo sapiens (human). [CR598918]
11184	A_23_P8281	IFNGR1	-0.396939	1.45871		Homo sapiens interferon gamma receptor 1 (IFNGR1), mRNA [NM_000416]
11187	A_23_P250800	ST3GAL6	0.502482	1.09824		Homo sapiens ST3 beta-galactoside alpha-2,3-sialyltransferase 6 (ST3GAL6), mRNA [NM_006100]
11202	A_23_P121253	TNFSF10	-2.02037	-0.312165		Homo sapiens tumor necrosis factor (ligand) superfamily, member 10 (TNFSF10), mRNA [NM_003810]
11205	A_23_P58506	ENST00000379969	0.856504	1.41775		Homo sapiens mRNA; cDNA DKFZp779C185 (from clone DKFZp779C185). [BX538289]
11237	A_23_P148798	UCHL5	1.17687	0.673857		Homo sapiens ubiquitin carboxyl-terminal hydrolase L5 (UCHL5), mRNA [NM_015984]
11240	A_23_P48513	IFI27	-1.04692	-0.674707		Homo sapiens interferon, alpha-inducible protein 27 (IFI27), mRNA [NM_005532]
11251	A_23_P144348	SLIT2	1.01821	0.0034122		Homo sapiens slit homolog 2 (Drosophila) (SLIT2), mRNA [NM_004787]
11273	A_23_P215549	PON3	1.36351	0.802104		Homo sapiens paraoxonase 3 (PON3), mRNA [NM_000940]
11281	A_24_P251764	CXCL3	0.384272	1.24954		Homo sapiens chemokine (C-X-C motif) ligand 3 (CXCL3), mRNA [NM_002090]
11289	A_23_P107421	TK1	-0.142496	-1.73125		Homo sapiens thymidine kinase 1, soluble (TK1), mRNA [NM_003258]
11295	A_32_P150130	PLEKHA2	-0.25112	-1.26264		Homo sapiens cDNA FLJ25921 fis, clone CBR05028, highly similar to Homo sapiens Tandem PH Domain Containing Protein-2 mRNA. [AK098787]
11313	A_32_P226941	THC2321585	0.648987	1.2692		Unknown
11352	A_23_P121064	PTX3	2.19075	2.55971		Homo sapiens pentraxin-related gene, rapidly induced by IL-1 beta (PTX3), mRNA [NM_002852]
11357	A_23_P163251	PAQR5	1.29418	-1.20871		Homo sapiens progestin and adipoQ receptor family member V (PAQR5), mRNA [NM_017705]
11359	A_23_P139434	PRB2	-1.08694	-0.811476		Homo sapiens proline-rich protein BstNI subfamily 2 (PRB2), mRNA [NM_006248]
11363	A_23_P155425	THC2267829	1.2884	0.334418		Q80U67 (Q80U67) MKIAA0182 protein (Fragment), partial (5%) [THC2267829]
11367	A_23_P159325	ANGPTL4	1.22518	0.780567		Homo sapiens angiopoietin-like 4 (ANGPTL4), transcript variant 1, mRNA [NM_139314]
11391	A_24_P410408	KRT83	-0.0264966	-1.19157		Homo sapiens keratin, hair, basic, 3 (KRTHB3), mRNA [NM_002282]
11449	A_24_P115183	CLDN4	-2.0745	-1.68644		Homo sapiens claudin 4 (CLDN4), mRNA [NM_001305]
11451	A_23_P154217	ITGB6	-1.65787	-1.34083		Homo sapiens integrin, beta 6 (ITGB6), mRNA [NM_000888]
11458	A_23_P369343	KLK8	-2.41946	-1.24177		Homo sapiens kallikrein 8 (neuropsin/ovasin) (KLK8), transcript variant 2, mRNA [NM_144505]
11459	A_23_P348304	ADAMTSL1	1.06232	0.190691		Homo sapiens ADAMTS-like 1 (ADAMTSL1), transcript variant 3, mRNA [NM_139264]
11575	A_24_P185044	MLKL	1.43559	0.476358		Homo sapiens mixed lineage kinase domain-like (MLKL), mRNA [NM_152649]
11582	A_23_P98622	SAA2	-1.41736	2.20743		Homo sapiens cDNA clone IMAGE:4716555, partial cds. [BC058008]
11599	A_23_P214821	EDN1	-1.81028	-0.840801		Homo sapiens endothelin 1 (EDN1), mRNA [NM_001955]
11619	A_23_P212830	FGFR3	-1.3143	-0.741272		Homo sapiens fibroblast growth factor receptor 3 (achondroplasia, thanatophoric dwarfism) (FGFR3), transcript variant 1, mRNA [NM_000142]
11637	A_23_P52082	INTS7	1.00837	0.744413		Homo sapiens integrator complex subunit 7 (INTS7), mRNA [NM_015434]
11657	A_24_P241672	ABCA9	0.626113	1.06431		Homo sapiens ATP-binding cassette, sub-family A (ABC1), member 9 (ABCA9), mRNA [NM_080283]
11693	A_24_P268993	LEAP-2	0.407567	1.33846		Homo sapiens liver-expressed antimicrobial peptide 2 (LEAP-2), mRNA [NM_052971]
11702	A_23_P436048	EDG7	1.28795	0.673641		Homo sapiens endothelial differentiation, lysophosphatidic acid G-protein-coupled receptor, 7 (EDG7), mRNA [NM_012152]
11707	A_24_P314159	APP	-1.11991	-0.470578		Homo sapiens amyloid beta (A4) precursor protein (peptidase nexin-II, Alzheimer disease) (APP), transcript variant 1, mRNA [NM_000484]
11732	A_24_P119745	FN1	1.43972	1.17775		Homo sapiens fibronectin 1 (FN1), transcript variant 1, mRNA [NM_212482]
11737	A_23_P416581	GNAZ	-0.543608	-1.04743		Homo sapiens guanine nucleotide binding protein (G protein), alpha z polypeptide (GNAZ), mRNA [NM_002073]
11743	A_23_P98631	HPS5	-1.20595	-0.666088		Homo sapiens Hermansky-Pudlak syndrome 5 (HPS5), transcript variant 1, mRNA [NM_181507]
11765	A_24_P123616	HSPA1A	-0.561293	-1.01513		Homo sapiens heat shock 70kDa protein 1A (HSPA1A), mRNA [NM_005345]
11772	A_23_P114783	PARP1	1.46521	1.56772		Homo sapiens poly (ADP-ribose) polymerase family, member 1 (PARP1), mRNA [NM_001618]
11806	A_24_P331998	DOCK8	-1.34886	-0.762831		Homo sapiens dedicator of cytokinesis 8 (DOCK8), mRNA [NM_203447]
11811	A_32_P87531	C1orf67	1.61169	1.36708		Homo sapiens cDNA clone IMAGE:5270407. [BC042869]
11815	A_23_P80583	THC2340363	0.410543	1.25043		ALU5_HUMAN (P39192) Alu subfamily SC sequence contamination warning entry, partial (11%) [THC2340363]
11816	A_23_P19673	SGK	-1.18915	-0.228794		Homo sapiens serum/glucocorticoid regulated kinase (SGK), mRNA [NM_005627]
11823	A_23_P92334	TMEM156	1.48199	1.74132		Homo sapiens transmembrane protein 156 (TMEM156), mRNA [NM_024943]
11832	A_24_P330518	CA12	1.53176	2.75213		Homo sapiens carbonic anhydrase XII (CA12), transcript variant 1, mRNA [NM_001218]
11833	A_24_P314159	APP	-1.06113	-0.447733		Homo sapiens amyloid beta (A4) precursor protein (peptidase nexin-II, Alzheimer disease) (APP), transcript variant 1, mRNA [NM_000484]
11837	A_23_P50517	ZNF541	-2.18873	-1.89387		Homo sapiens zinc finger protein 541 (ZNF541), mRNA [NM_032255]
11842	A_23_P127663	PRRG4	-1.30811	-1.27353		Homo sapiens proline rich Gla (G-carboxyglutamic acid) 4 (transmembrane) (PRRG4), mRNA [NM_024081]
11872	A_32_P205110	ENST00000380874	-1.38461	-0.664371		Homo sapiens cDNA FLJ11796 fis, clone HEMBA1006158, highly similar to Homo sapiens transcription factor forkhead-like 7 (FKHL7) gene. [AK021858]
11882	A_23_P502413	SERPINB4	-1.63974	-0.208133		Homo sapiens serpin peptidase inhibitor, clade B (ovalbumin), member 4 (SERPINB4), mRNA [NM_002974]
11889	A_23_P148798	UCHL5	1.15841	0.636977		Homo sapiens ubiquitin carboxyl-terminal hydrolase L5 (UCHL5), mRNA [NM_015984]
11902	A_32_P52153	A_32_P52153	-1.30331	-0.923028		Unknown
11933	A_32_P44628	AA969200	0.72643	1.1893		AA969200 op51c08.s1 Soares_NFL_T_GBC_S1 Homo sapiens cDNA clone IMAGE:1580366 3' similar to gb:M30142 COMPLEMENT DECAY-ACCELERATING FACTOR 1 PRECURSOR (HUMAN);, mRNA sequence [AA969200]
11935	A_24_P385313	PTPRF	-1.3869	-0.486262		Homo sapiens protein tyrosine phosphatase, receptor type, F (PTPRF), transcript variant 1, mRNA [NM_002840]
11959	A_23_P128728	ARG2	2.1516	0.410859		Homo sapiens arginase, type II (ARG2), nuclear gene encoding mitochondrial protein, mRNA [NM_001172]
11969	A_32_P61684	PAG1	1.78119	1.13298		Homo sapiens phosphoprotein associated with glycosphingolipid microdomains 1 (PAG1), mRNA [NM_018440]
12009	A_24_P161933	CR608347	-1.13712	-0.191326		full-length cDNA clone CS0DG002YJ10 of B cells (Ramos cell line) of Homo sapiens (human). [CR608347]
12012	A_23_P102000	CXCR4	2.42401	4.33964		Homo sapiens chemokine (C-X-C motif) receptor 4 (CXCR4), transcript variant 1, mRNA [NM_001008540]
12015	A_23_P127948	ADM	-0.741682	1.16648		Homo sapiens adrenomedullin (ADM), mRNA [NM_001124]
12023	A_23_P170037	MID1	-1.02343	-1.18446		Homo sapiens midline 1 (Opitz/BBB syndrome) (MID1), transcript variant 3, mRNA [NM_033290]
12038	A_24_P405205	ATP2B4	-0.17247	1.65523		Homo sapiens ATPase, Ca++ transporting, plasma membrane 4 (ATP2B4), transcript variant 1, mRNA [NM_001001396]
12063	A_24_P98109	SNX10	1.06951	-0.0382399		Homo sapiens sorting nexin 10 (SNX10), mRNA [NM_013322]
12066	A_24_P810828	LOC348926	1.14707	-0.055514		Homo sapiens hypothetical protein LOC348926, mRNA (cDNA clone IMAGE:4546485), partial cds. [BC044637]
12096	A_23_P122582	C6orf106	-1.0147	-0.815547		Homo sapiens chromosome 6 open reading frame 106 (C6orf106), transcript variant 1, mRNA [NM_024294]
12121	A_23_P58819	RANBP17	-1.31628	-0.815821		Homo sapiens RAN binding protein 17 (RANBP17), mRNA [NM_022897]
12153	A_23_P200222	LRP8	1.03953	-0.967661		Homo sapiens low density lipoprotein receptor-related protein 8, apolipoprotein e receptor (LRP8), transcript variant 2, mRNA [NM_033300]
12157	A_23_P150693	FJX1	1.09596	0.220779		Homo sapiens four jointed box 1 (Drosophila) (FJX1), mRNA [NM_014344]
12169	A_32_P140153	THC2439228	-1.61209	-0.0578363		Unknown
12188	A_24_P924681	BQ717518	-1.12734	-0.217661		AGENCOURT_8478230 Lupski_sympathetic_trunk Homo sapiens cDNA clone IMAGE:6196840 5', mRNA sequence [BQ717518]
12209	A_32_P34365	AA541413	1.02584	1.74337		AA541413 ni77g08.s1 NCI_CGAP_Pr12 Homo sapiens cDNA clone IMAGE:982910, mRNA sequence [AA541413]
12236	A_23_P41344	EREG	2.2773	1.85607		Homo sapiens epiregulin (EREG), mRNA [NM_001432]
12241	A_23_P207058	SOCS3	-0.574408	1.08769		Homo sapiens suppressor of cytokine signaling 3 (SOCS3), mRNA [NM_003955]
12260	A_24_P300777	ADAM8	1.87885	1.45968		Homo sapiens ADAM metallopeptidase domain 8 (ADAM8), mRNA [NM_001109]
12283	A_23_P29939	SNCA	1.46454	0.947363		Homo sapiens synuclein, alpha (non A4 component of amyloid precursor) (SNCA), transcript variant NACP112, mRNA [NM_007308]
12300	A_23_P63232	CREB3L4	0.834527	1.06648		Homo sapiens cAMP responsive element binding protein 3-like 4 (CREB3L4), mRNA [NM_130898]
12332	A_23_P202388	SORBS1	-0.0073953	1.02676		Homo sapiens sorbin and SH3 domain containing 1 (SORBS1), transcript variant 1, mRNA [NM_006434]
12338	A_24_P255954	A_24_P255954	0.357638	-1.04316		Unknown
12348	A_23_P11841	ATP2B4	-0.0441819	1.35355		Homo sapiens ATPase, Ca++ transporting, plasma membrane 4 (ATP2B4), transcript variant 2, mRNA [NM_001684]
12409	A_24_P63727	STK38	-1.21195	-0.855238		Homo sapiens serine/threonine kinase 38 (STK38), mRNA [NM_007271]
12412	A_24_P935819	SOD2	1.18129	3.74174		Homo sapiens superoxide dismutase 2, mitochondrial, mRNA (cDNA clone MGC:21350 IMAGE:4184203), complete cds. [BC016934]
12428	A_23_P23303	EXO1	1.2434	-0.258794		Homo sapiens exonuclease 1 (EXO1), transcript variant 3, mRNA [NM_003686]
12448	A_23_P255869	C9orf46	1.09372	-0.02022		Homo sapiens chromosome 9 open reading frame 46 (C9orf46), mRNA [NM_018465]
12449	A_23_P256473	SEMA3C	-0.249087	1.11415		Homo sapiens sema domain, immunoglobulin domain (Ig), short basic domain, secreted, (semaphorin) 3C (SEMA3C), mRNA [NM_006379]
12453	A_32_P192430	CKS1B	1.33295	0.47896		Homo sapiens CDC28 protein kinase regulatory subunit 1B (CKS1B), mRNA [NM_001826]
12463	A_23_P5300	CPS1	1.2483	0.825486		Homo sapiens carbamoyl-phosphate synthetase 1, mitochondrial (CPS1), mRNA [NM_001875]
12498	A_23_P58266	S100P	-2.76371	-1.5958		Homo sapiens S100 calcium binding protein P (S100P), mRNA [NM_005980]
12499	A_24_P158089	SERPINE1	-1.09391	-1.37666		Homo sapiens serpin peptidase inhibitor, clade E (nexin, plasminogen activator inhibitor type 1), member 1 (SERPINE1), mRNA [NM_000602]
12506	A_24_P57528	SLC39A11	-1.14041	-0.720595		Homo sapiens solute carrier family 39 (metal ion transporter), member 11 (SLC39A11), mRNA [NM_139177]
12515	A_23_P67847	GALNT14	0.254087	-1.02278		Homo sapiens UDP-N-acetyl-alpha-D-galactosamine:polypeptide N-acetylgalactosaminyltransferase 14 (GalNAc-T14) (GALNT14), mRNA [NM_024572]
12527	A_32_P151544	KRT18	0.404218	-1.05899		Homo sapiens keratin 18 (KRT18), transcript variant 1, mRNA [NM_000224]
12532	A_24_P418044	BC089454	-1.16387	-0.103605		Homo sapiens cDNA clone MGC:105145 IMAGE:30563285, complete cds. [BC089454]
12561	A_23_P259442	CPE	-1.59566	-0.363214		Homo sapiens carboxypeptidase E (CPE), mRNA [NM_001873]
12564	A_23_P146654	BAG1	-1.27745	-0.612366		Homo sapiens BCL2-associated athanogene (BAG1), mRNA [NM_004323]
12610	A_23_P215634	IGFBP3	-1.9646	-0.777175		Homo sapiens insulin-like growth factor binding protein 3 (IGFBP3), transcript variant 1, mRNA [NM_001013398]
12625	A_23_P154605	SULF2	-1.58031	-0.660029		Homo sapiens sulfatase 2 (SULF2), transcript variant 1, mRNA [NM_018837]
12630	A_24_P682285	HSPA1A	-0.779878	-1.31183		Homo sapiens heat shock 70kDa protein 1A (HSPA1A), mRNA [NM_005345]
12631	A_24_P355816	FLJ11259	-1.3658	0.178599		Homo sapiens hypothetical protein FLJ11259 (FLJ11259), mRNA [NM_018370]
12632	A_32_P232883	BC089451	1.08206	0.971847		Homo sapiens cDNA clone IMAGE:30554612. [BC089451]
12643	A_23_P87238	SAA4	-1.17352	1.55195		Homo sapiens serum amyloid A4, constitutive (SAA4), mRNA [NM_006512]
12655	A_23_P135123	BG216229	-1.30647	-1.45645		BG216229 RST35803 Athersys RAGE Library Homo sapiens cDNA, mRNA sequence [BG216229]
12659	A_23_P118894	ATAD4	-3.19999	-1.79991		Homo sapiens ATPase family, AAA domain containing 4 (ATAD4), mRNA [NM_024320]
12675	A_23_P48771	C14orf159	-1.53165	-1.15754		Homo sapiens chromosome 14 open reading frame 159 (C14orf159), mRNA [NM_024952]
12684	A_23_P311901	ATP10B	-1.70851	0.14146		Homo sapiens mRNA for KIAA0715 protein, partial cds. [AB018258]
12691	A_24_P153643	DOCK3	-1.25573	-0.776459		Homo sapiens dedicator of cytokinesis 3 (DOCK3), mRNA [NM_004947]
12701	A_23_P115261	AGT	0.400051	2.33763		Homo sapiens angiotensinogen (serpin peptidase inhibitor, clade A, member 8) (AGT), mRNA [NM_000029]
12719	A_23_P358394	C6orf32	1.99773	0.909219		Homo sapiens chromosome 6 open reading frame 32 (C6orf32), mRNA [NM_015864]
12720	A_23_P42530	DST	0.380777	1.19955		Homo sapiens dystonin (DST), transcript variant 1eA, mRNA [NM_015548]
12723	A_23_P338113	NP101106	-1.07206	0.172418		GB|AL022723.4|CAB46615.1 dJ377H14.3 (PUTATIVE novel MHC class 1 protein) [NP101106]
12726	A_24_P208567	IL18R1	0.751313	1.31961		Homo sapiens interleukin 18 receptor 1 (IL18R1), mRNA [NM_003855]
12731	A_24_P212024	ENST00000259219	-1.32192	-1.06976		Homo sapiens clone 63a12 anti-tetanus toxoid immunoglobulin light chain variable region (IGL@) mRNA, partial cds. [AY867113]
12749	A_24_P166527	TNFAIP3	0.220763	1.99547		Homo sapiens tumor necrosis factor, alpha-induced protein 3 (TNFAIP3), mRNA [NM_006290]
12752	A_32_P222695	FLJ41603	-2.46513	-1.27007		Homo sapiens FLJ41603 protein (FLJ41603), mRNA [NM_001001669]
12754	A_23_P204947	GJB2	1.05919	0.514604		Homo sapiens gap junction protein, beta 2, 26kDa (connexin 26) (GJB2), mRNA [NM_004004]
12760	A_24_P517918	ENST00000379877	1.03923	0.034373		Unknown
12805	A_23_P206359	CDH1	-1.95065	-0.789953		Homo sapiens cadherin 1, type 1, E-cadherin (epithelial) (CDH1), mRNA [NM_004360]
12806	A_23_P89249	ERBB2	-1.32358	-0.558343		Homo sapiens v-erb-b2 erythroblastic leukemia viral oncogene homolog 2, neuro/glioblastoma derived oncogene homolog (avian) (ERBB2), transcript variant 2, mRNA [NM_001005862]
12807	A_24_P584463	A_24_P584463	0.290818	-1.05983		Unknown
12832	A_23_P19134	GPR98	0.415932	1.06816		Homo sapiens G protein-coupled receptor 98 (GPR98), mRNA [NM_032119]
12848	A_24_P306788	A_24_P306788	1.54254	0.882238		Unknown
12871	A_23_P142849	RND3	-1.02919	-0.462485		Homo sapiens Rho family GTPase 3 (RND3), mRNA [NM_005168]
12874	A_32_P182070	A_32_P182070	1.00029	0.291883		Unknown
12898	A_23_P164210	TBC1D3	-1.29124	0.119488		Homo sapiens TBC1 domain family, member 3 (TBC1D3), mRNA [NM_032258]
12903	A_23_P31407	AGR2	-1.19627	-1.91972		Homo sapiens anterior gradient 2 homolog (Xenopus laevis) (AGR2), mRNA [NM_006408]
12912	A_23_P324754	KIAA1199	1.02899	0.210137		Homo sapiens KIAA1199 (KIAA1199), mRNA [NM_018689]
12915	A_23_P54816	ATP6V0C	-1.29958	-1.03911		Homo sapiens ATPase, H+ transporting, lysosomal 16kDa, V0 subunit c (ATP6V0C), mRNA [NM_001694]
12936	A_23_P87238	SAA4	-1.09261	1.54018		Homo sapiens serum amyloid A4, constitutive (SAA4), mRNA [NM_006512]
12946	A_23_P206661	NQO1	-0.0478178	-1.23362		Homo sapiens NAD(P)H dehydrogenase, quinone 1 (NQO1), transcript variant 1, mRNA [NM_000903]
12947	A_23_P168974	SDCBP	0.588181	1.8119		Homo sapiens cDNA FLJ46804 fis, clone TRACH3032570, highly similar to Homo sapiens syndecan binding protein (syntenin) (SDCBP). [AK128645]
12987	A_23_P153480	KLK5	-2.66745	-2.10295		Homo sapiens kallikrein 5 (KLK5), mRNA [NM_012427]
13009	A_24_P13790	CES2	-1.86855	-0.513076		Homo sapiens carboxylesterase 2 (intestine, liver) (CES2), transcript variant 1, mRNA [NM_003869]
13023	A_23_P216596	SVEP1	1.28838	1.26599		Homo sapiens cDNA FLJ90754 fis, clone PLACE4000354, weakly similar to COMPLEMENT RECEPTOR TYPE 1 PRECURSOR. [AK075235]
13041	A_23_P87556	CPNE8	0.573877	1.01054		Homo sapiens copine VIII (CPNE8), mRNA [NM_153634]
13069	A_23_P204375	GPR92	-1.15277	-1.23391		Homo sapiens G protein-coupled receptor 92 (GPR92), mRNA [NM_020400]
13073	A_24_P64241	ANKRD20A2	-1.82804	-0.744911		Homo sapiens ankyrin repeat domain 20 family, member A2 (ANKRD20A2), mRNA [NM_001012421]
13075	A_23_P390704	STK38	-1.21096	-1.23371		Homo sapiens serine/threonine kinase 38 (STK38), mRNA [NM_007271]
13090	A_32_P110872	RP11-151A6.2	1.56151	0.619388		Homo sapiens hypothetical protein BC004360, mRNA (cDNA clone IMAGE:2822295), complete cds. [BC001077]
13130	A_24_P935986	BCAT1	-1.15548	-1.12048		Homo sapiens branched chain aminotransferase 1, cytosolic (BCAT1), mRNA [NM_005504]
13139	A_23_P256008	ZDHHC11	-1.38514	0.121386		Homo sapiens zinc finger, DHHC-type containing 11 (ZDHHC11), mRNA [NM_024786]
13155	A_23_P58082	CCDC80	-2.40166	-0.978336		Homo sapiens coiled-coil domain containing 80 (CCDC80), transcript variant 1, mRNA [NM_199511]
13164	A_23_P301247	HIST2H2AC	1.15663	0.36846		Homo sapiens histone 2, H2ac (HIST2H2AC), mRNA [NM_003517]
13178	A_24_P100551	SH3RF1	-0.935358	-1.02947		Homo sapiens SH3 domain containing ring finger 1 (SH3RF1), mRNA [NM_020870]
13215	A_24_P230466	A_24_P230466	0.475452	-1.00146		Unknown
13230	A_32_P117354	DKFZP686A01247	-1.3453	-1.11725		Homo sapiens hypothetical protein (DKFZP686A01247), mRNA [NM_014988]
13271	A_23_P103282	TMEM59	-1.30353	-0.257188		Homo sapiens transmembrane protein 59 (TMEM59), mRNA [NM_004872]
13287	A_23_P385063	DNAJB6	-1.17619	-0.608717		Homo sapiens DnaJ (Hsp40) homolog, subfamily B, member 6 (DNAJB6), transcript variant 1, mRNA [NM_058246]
13333	A_32_P63013	AF086052	0.298693	2.00131		Homo sapiens full length insert cDNA clone YY74A12. [AF086052]
13337	A_24_P942092	LOC147650	0.275414	1.22576		Homo sapiens cDNA FLJ14300 fis, clone PLACE1011891. [AK024362]
13345	A_23_P201711	S100A6	1.9849	0.908207		Homo sapiens S100 calcium binding protein A6 (calcyclin) (S100A6), mRNA [NM_014624]
13368	A_23_P380614	ATP9A	-1.1554	-0.402313		Homo sapiens ATPase, Class II, type 9A (ATP9A), mRNA [NM_006045]
13376	A_32_P122136	LOC150759	1.27077	1.90735		Homo sapiens cDNA FLJ33034 fis, clone THYMU2000236. [AK057596]
13394	A_24_P686243	A_24_P686243	-1.58426	-0.413757		Unknown
13404	A_24_P827794	A_24_P827794	1.21747	0.133258		Unknown
13413	A_23_P408353	HLA-A	-1.30068	-0.359005		Homo sapiens major histocompatibility complex, class I, A (HLA-A), mRNA [NM_002116]
13417	A_23_P134176	SOD2	1.50341	4.18028		Homo sapiens superoxide dismutase 2, mitochondrial (SOD2), nuclear gene encoding mitochondrial protein, transcript variant 1, mRNA [NM_000636]
13426	A_23_P79331	TMBIM1	-1.14602	-0.601277		Homo sapiens transmembrane BAX inhibitor motif containing 1 (TMBIM1), mRNA [NM_022152]
13433	A_23_P253783	MFSD2	0.882008	1.24363		Homo sapiens cDNA FLJ14490 fis, clone MAMMA1002886. [AK027396]
13441	A_23_P378722	SAT	-1.59523	-0.127521		Homo sapiens spermidine/spermine N1-acetyltransferase (SAT), mRNA [NM_002970]
13453	A_24_P453855	PNPLA7	-0.240279	1.07568		Homo sapiens cDNA FLJ44279 fis, clone TRACH2001549, moderately similar to Homo sapiens mRNA for neuropathy target esterase. [AK126267]
13456	A_23_P29939	SNCA	1.42352	0.923095		Homo sapiens synuclein, alpha (non A4 component of amyloid precursor) (SNCA), transcript variant NACP112, mRNA [NM_007308]
13465	A_32_P171043	A_32_P171043	2.11035	1.88936		Unknown
13466	A_24_P256626	BC029602	0.144201	-2.85134		Homo sapiens cDNA clone IMAGE:5296510. [BC029602]
13493	A_23_P148088	FGG	1.00624	0.592135		Homo sapiens fibrinogen gamma chain (FGG), transcript variant gamma-A, mRNA [NM_000509]
13497	A_23_P201551	VAV3	-1.09487	-0.101118		Homo sapiens vav 3 oncogene (VAV3), mRNA [NM_006113]
13548	A_23_P219072	SAMD9	-2.14312	-1.62971		Homo sapiens sterile alpha motif domain containing 9 (SAMD9), mRNA [NM_017654]
13558	A_24_P393571	GDA	3.50509	3.65232		Homo sapiens guanine deaminase (GDA), mRNA [NM_004293]
13564	A_23_P87238	SAA4	-1.05082	1.58126		Homo sapiens serum amyloid A4, constitutive (SAA4), mRNA [NM_006512]
13576	A_23_P106412	AK130644	-1.08575	-0.100151		Homo sapiens cDNA FLJ27134 fis, clone SPL08315. [AK130644]
13578	A_23_P369666	PRKCBP1	-1.09977	-1.09779		Homo sapiens mRNA; cDNA DKFZp564P1772 (from clone DKFZp564P1772). [AL137703]
13609	A_23_P380266	FLJ23867	-1.13528	-0.944577		Homo sapiens cDNA FLJ23867 fis, clone LNG09729. [AK074447]
13623	A_23_P347623	ERO1LB	0.684821	1.22157		Homo sapiens ERO1-like beta (S. cerevisiae) (ERO1LB), mRNA [NM_019891]
13643	A_23_P161507	MTL5	0.5246	1.4541		Homo sapiens metallothionein-like 5, testis-specific (tesmin) (MTL5), transcript variant 1, mRNA [NM_004923]
13691	A_23_P311410	AL831885	0.0242224	1.04593		Homo sapiens mRNA; cDNA DKFZp547A118 (from clone DKFZp547A118). [AL831885]
13702	A_23_P17837	APOL1	-1.18426	-0.315583		Homo sapiens apolipoprotein L, 1 (APOL1), transcript variant 2, mRNA [NM_145343]
13711	A_24_P19410	CBX7	-0.336102	1.10276		Homo sapiens chromobox homolog 7 (CBX7), mRNA [NM_175709]
13717	A_23_P340148	ZNF711	0.823526	2.07396		Homo sapiens zinc finger protein 711 (ZNF711), mRNA [NM_021998]
13726	A_32_P44453	INPP1	-1.25653	-0.525374		Homo sapiens inositol polyphosphate-1-phosphatase (INPP1), mRNA [NM_002194]
13736	A_24_P341089	FLJ40330	0.88593	1.55949		Homo sapiens, clone IMAGE:5167446, mRNA. [BC031698]
13745	A_23_P126825	SLC16A1	0.236706	1.18632		Homo sapiens solute carrier family 16 (monocarboxylic acid transporters), member 1 (SLC16A1), mRNA [NM_003051]
13749	A_23_P52761	MMP7	-1.85099	0.395769		Homo sapiens matrix metallopeptidase 7 (matrilysin, uterine) (MMP7), mRNA [NM_002423]
13795	A_23_P111260	NT5E	1.26333	0.0554591		Homo sapiens 5'-nucleotidase, ecto (CD73) (NT5E), mRNA [NM_002526]
13819	A_23_P305060	PBEF1	0.45392	1.17238		Homo sapiens pre-B-cell colony enhancing factor 1 (PBEF1), transcript variant 1, mRNA [NM_005746]
13853	A_32_P73071	THC2453866	0.828015	1.04463		Unknown
13873	A_24_P230100	A_24_P230100	0.171652	1.96374		Unknown
13883	A_24_P365721	SLC6A14	-2.57719	-1.63213		Homo sapiens solute carrier family 6 (amino acid transporter), member 14 (SLC6A14), mRNA [NM_007231]
13931	A_24_P157087	CASP8	0.200059	-1.55359		Homo sapiens caspase 8, apoptosis-related cysteine peptidase (CASP8), transcript variant C, mRNA [NM_033356]
13935	A_23_P16022	ZNF256	-1.41244	-1.60091		Homo sapiens zinc finger protein 256 (ZNF256), mRNA [NM_005773]
13944	A_24_P158089	SERPINE1	-1.12161	-1.23018		Homo sapiens serpin peptidase inhibitor, clade E (nexin, plasminogen activator inhibitor type 1), member 1 (SERPINE1), mRNA [NM_000602]
13952	A_24_P34155	ENST00000358356	-1.097	-0.528891		Homo sapiens mRNA for AML1a protein, complete cds. [D43967]
13966	A_23_P160025	IFI16	0.951457	1.32085		Homo sapiens interferon, gamma-inducible protein 16 (IFI16), mRNA [NM_005531]
13974	A_24_P87824	PRKCBP1	-1.20099	-1.14134		Homo sapiens protein kinase C binding protein 1 (PRKCBP1), transcript variant 2, mRNA [NM_012408]
13975	A_24_P263767	ENST00000376793	-1.07445	-0.199347		GB|M80470.1|AAA66955.1 MHC class I HLA-J antigen [NP111779]
14001	A_23_P142389	LSR	-1.18006	-0.486262		Homo sapiens lipolysis stimulated lipoprotein receptor (LSR), transcript variant 2, mRNA [NM_205834]
14007	A_24_P673063	FABP5	1.01262	0.122055		Homo sapiens fatty acid binding protein 5 (psoriasis-associated) (FABP5), mRNA [NM_001444]
14010	A_23_P355244	SAMD9	-3.06278	-2.05508		Homo sapiens sterile alpha motif domain containing 9 (SAMD9), mRNA [NM_017654]
14101	A_24_P171549	CDCA7	1.18681	0.199612		Homo sapiens cell division cycle associated 7 (CDCA7), transcript variant 1, mRNA [NM_031942]
14102	A_23_P113716	HLA-C	-1.37978	-0.150952		Homo sapiens major histocompatibility complex, class I, C, mRNA (cDNA clone MGC:2285 IMAGE:3345005), complete cds. [BC002463]
14111	A_32_P232214	THC2316753	0.923767	1.19376		Q91TG6 (Q91TG6) T130, partial (7%) [THC2316753]
14143	A_23_P500998	HOXA9	1.18318	0.877076		Homo sapiens homeobox A9 (HOXA9), mRNA [NM_152739]
14153	A_23_P157580	SDCBP	0.507149	1.18203		Homo sapiens syndecan binding protein (syntenin) (SDCBP), transcript variant 1, mRNA [NM_005625]
14158	A_24_P917280	ALDH1A3	-1.9896	-1.43618		Homo sapiens aldehyde dehydrogenase 1 family, member A3, mRNA (cDNA clone IMAGE:2960240), complete cds. [BC009245]
14194	A_23_P412409	BAT2D1	0.787594	1.27411		Homo sapiens BAT2 domain containing 1 (BAT2D1), mRNA [NM_015172]
14222	A_24_P323421	ENST00000320831	0.539326	1.22461		Homo sapiens cDNA FLJ39207 fis, clone OCBBF2005956. [AK096526]
14228	A_24_P269315	ENST00000380739	-1.4338	-0.822925		Unknown
14240	A_32_P146552	AI801539	-1.1012	-0.930995		to90g03.x1 NCI_CGAP_Gas4 Homo sapiens cDNA clone IMAGE:2185588 3' similar to gb:Z23090 HEAT SHOCK 27 KD PROTEIN (HUMAN);, mRNA sequence [AI801539]
14249	A_23_P385126	DEPDC7	1.00305	0.100022		Homo sapiens DEP domain containing 7 (DEPDC7), mRNA [NM_139160]
14279	A_32_P39944	AK095791	1.29181	1.58728		Homo sapiens cDNA FLJ38472 fis, clone FEBRA2022148. [AK095791]
14292	A_23_P8744	FAM62B	-1.00565	-0.0282777		Homo sapiens family with sequence similarity 62 (C2 domain containing) member B (FAM62B), mRNA [NM_020728]
14305	A_24_P10657	SLC44A2	-1.86687	-2.02423		Homo sapiens solute carrier family 44, member 2 (SLC44A2), mRNA [NM_020428]
14306	A_32_P148710	CFL1	-0.231192	-1.00074		Homo sapiens cofilin 1 (non-muscle) (CFL1), mRNA [NM_005507]
14308	A_23_P218434	ZNF226	-1.04485	-0.444164		Homo sapiens zinc finger protein 226 (ZNF226), transcript variant 4, mRNA [NM_015919]
14316	A_23_P252062	PPARG	1.42597	0.34052		Homo sapiens peroxisome proliferative activated receptor, gamma (PPARG), transcript variant 3, mRNA [NM_138711]
14347	A_24_P911676	SOX4	-1.35991	-0.233093		Homo sapiens SRY (sex determining region Y)-box 4 (SOX4), mRNA [NM_003107]
14355	A_23_P211252	LSS	0.507354	1.35153		Homo sapiens lanosterol synthase (2,3-oxidosqualene-lanosterol cyclase) (LSS), transcript variant 2, mRNA [NM_001001438]
14371	A_23_P217866	IFI16	0.770021	1.19892		Homo sapiens cDNA FLJ37649 fis, clone BRHIP2000534, moderately similar to GAMMA-INTERFERON-INDUCIBLE PROTEIN IFI-16. [AK094968]
14373	A_24_P943263	RASA4	-1.36978	-0.13562		Homo sapiens RAS p21 protein activator 4 (RASA4), mRNA [NM_006989]
14377	A_23_P39840	VAMP5	-1.01891	-0.256208		Homo sapiens vesicle-associated membrane protein 5 (myobrevin) (VAMP5), mRNA [NM_006634]
14407	A_23_P82868	PLAT	1.09144	0.141206		Homo sapiens plasminogen activator, tissue (PLAT), transcript variant 1, mRNA [NM_000930]
14412	A_32_P169785	LOC653458	-1.05105	-0.592776		PREDICTED: Homo sapiens similar to Ribosome biogenesis protein BMS1 homolog, transcript variant 8 (LOC653458), mRNA [XM_933371]
14418	A_23_P29922	TLR3	-1.30216	-0.00182163		Homo sapiens toll-like receptor 3 (TLR3), mRNA [NM_003265]
14430	A_24_P941773	METTL7A	-1.21309	-2.43521		Homo sapiens methyltransferase like 7A (METTL7A), mRNA [NM_014033]
14454	A_23_P94216	LONRF1	1.11464	0.828032		Homo sapiens LON peptidase N-terminal domain and ring finger 1 (LONRF1), mRNA [NM_152271]
14455	A_32_P29632	CXADR	-0.825063	1.25991		Homo sapiens coxsackie virus and adenovirus receptor (CXADR), mRNA [NM_001338]
14509	A_23_P113716	HLA-C	-1.38468	-0.145311		Homo sapiens major histocompatibility complex, class I, C, mRNA (cDNA clone MGC:2285 IMAGE:3345005), complete cds. [BC002463]
14522	A_23_P131060	CYP4F8	-1.86634	-0.787222		Homo sapiens cytochrome P450, family 4, subfamily F, polypeptide 8 (CYP4F8), mRNA [NM_007253]
14532	A_23_P97218	ENST00000354619	0.351058	1.04596		full-length cDNA clone CS0DF018YM18 of Fetal brain of Homo sapiens (human). [CR596670]
14549	A_23_P106682	EMP2	-1.16266	-1.23663		Homo sapiens epithelial membrane protein 2 (EMP2), mRNA [NM_001424]
14550	A_23_P131676	CMKOR1	-1.74967	-0.704276		Homo sapiens chemokine orphan receptor 1 (CMKOR1), mRNA [NM_020311]
14553	A_23_P51487	GBP3	-1.15021	-0.595508		Homo sapiens guanylate binding protein 3 (GBP3), mRNA [NM_018284]
14554	A_23_P157371	FAM3C	-0.984485	-1.00987		Homo sapiens family with sequence similarity 3, member C (FAM3C), transcript variant 1, mRNA [NM_014888]
14597	A_32_P166733	BU686948	-3.00952	-1.80833		UI-CF-DU1-ado-e-06-0-UI.s1 UI-CF-DU1 Homo sapiens cDNA clone UI-CF-DU1-ado-e-06-0-UI 3', mRNA sequence [BU686948]
14601	A_23_P53668	NFYB	-1.768	-1.01581		Homo sapiens nuclear transcription factor Y, beta (NFYB), mRNA [NM_006166]
14605	A_23_P394304	PDZK1IP1	-1.184	1.20165		Homo sapiens PDZK1 interacting protein 1 (PDZK1IP1), mRNA [NM_005764]
14606	A_24_P254705	ZNF695	1.23731	0.393286		Homo sapiens zinc finger protein 695 (ZNF695), mRNA [NM_020394]
14608	A_23_P82868	PLAT	1.10909	0.159758		Homo sapiens plasminogen activator, tissue (PLAT), transcript variant 1, mRNA [NM_000930]
14648	A_23_P162866	HSP90AA1	-0.30712	-1.09242		Homo sapiens heat shock protein 90kDa alpha (cytosolic), class A member 1 (HSP90AA1), transcript variant 2, mRNA [NM_005348]
14652	A_23_P252740	DCC1	1.20653	-0.566899		Homo sapiens defective in sister chromatid cohesion homolog 1 (S. cerevisiae) (DCC1), mRNA [NM_024094]
14653	A_32_P204258	THC2300064	0.0323316	1.24634		Unknown
14671	A_24_P190168	TMEM97	1.15328	-0.0012637		Homo sapiens transmembrane protein 97 (TMEM97), mRNA [NM_014573]
14680	A_23_P157795	CTNNAL1	1.28423	0.118809		Homo sapiens catenin (cadherin-associated protein), alpha-like 1 (CTNNAL1), mRNA [NM_003798]
14685	A_23_P125829	PGK1	-0.249012	-1.03504		Homo sapiens phosphoglycerate kinase 1 (PGK1), mRNA [NM_000291]
14744	A_23_P386	ARHGEF10L	-1.09064	-0.551297		Homo sapiens Rho guanine nucleotide exchange factor (GEF) 10-like (ARHGEF10L), transcript variant 1, mRNA [NM_018125]
14749	A_23_P51397	ENAH	1.02584	1.11602		Homo sapiens enabled homolog (Drosophila) (ENAH), transcript variant 1, mRNA [NM_001008493]
14773	A_24_P348806	PLEKHA7	-2.31708	-1.90272		Homo sapiens pleckstrin homology domain containing, family A member 7 (PLEKHA7), mRNA [NM_175058]
14799	A_24_P269062	SPRY4	1.66381	0.119841		Homo sapiens sprouty homolog 4 (Drosophila) (SPRY4), mRNA [NM_030964]
14819	A_23_P113161	C1orf21	0.344962	1.03775		Homo sapiens chromosome 1 open reading frame 21 (C1orf21), mRNA [NM_030806]
14843	A_23_P71067	TWIST1	0.604599	1.22256		Homo sapiens twist homolog 1 (acrocephalosyndactyly 3; Saethre-Chotzen syndrome) (Drosophila) (TWIST1), mRNA [NM_000474]
14866	A_23_P11543	FUCA1	1.14791	0.906418		Homo sapiens fucosidase, alpha-L- 1, tissue (FUCA1), mRNA [NM_000147]
14867	A_32_P47988	CAMK2D	1.05059	1.3015		Homo sapiens calcium/calmodulin-dependent protein kinase (CaM kinase) II delta (CAMK2D), transcript variant 3, mRNA [NM_001221]
14871	A_23_P250353	HERC6	-1.61707	-1.00739		Homo sapiens hect domain and RLD 6 (HERC6), transcript variant 2, mRNA [NM_001013002]
14873	A_24_P298894	A_24_P298894	-0.903016	-1.28072		Unknown
14884	A_24_P230057	A_24_P230057	0.444094	-1.02771		Unknown
14906	A_23_P212050	BCHE	3.03491	3.07089		Homo sapiens butyrylcholinesterase (BCHE), mRNA [NM_000055]
14929	A_32_P18258	TALDO1	-0.76987	-1.1854		Homo sapiens transaldolase 1 (TALDO1), mRNA [NM_006755]
14933	A_23_P215634	IGFBP3	-1.98766	-0.745707		Homo sapiens insulin-like growth factor binding protein 3 (IGFBP3), transcript variant 1, mRNA [NM_001013398]
14994	A_23_P88626	ANPEP	-0.782829	-1.04379		Homo sapiens alanyl (membrane) aminopeptidase (aminopeptidase N, aminopeptidase M, microsomal aminopeptidase, CD13, p150) (ANPEP), mRNA [NM_001150]
15016	A_23_P250800	ST3GAL6	0.506249	1.13263		Homo sapiens ST3 beta-galactoside alpha-2,3-sialyltransferase 6 (ST3GAL6), mRNA [NM_006100]
15064	A_24_P103886	IDI1	1.04822	-0.225262		Homo sapiens isopentenyl-diphosphate delta isomerase 1 (IDI1), mRNA [NM_004508]
15078	A_23_P94380	C9orf58	-0.872049	-1.65031		Homo sapiens chromosome 9 open reading frame 58 (C9orf58), transcript variant 2, mRNA [NM_001002260]
15082	A_23_P57570	A4GALT	-1.79135	-1.26637		Homo sapiens alpha 1,4-galactosyltransferase (globotriaosylceramide synthase) (A4GALT), mRNA [NM_017436]
15099	A_32_P148118	ENST00000331696	-1.75927	-1.57829		PREDICTED: Homo sapiens similar to Ig kappa chain V-I region Walker precursor (LOC642424), mRNA [XM_925940]
15110	A_23_P424	MARK1	1.05303	0.711494		Homo sapiens MAP/microtubule affinity-regulating kinase 1 (MARK1), mRNA [NM_018650]
15112	A_23_P213518	CAST	-1.04753	-0.8572		Homo sapiens calpastatin (CAST), transcript variant 2, mRNA [NM_173060]
15123	A_23_P107744	EDG8	-1.03356	-0.468283		Homo sapiens endothelial differentiation, sphingolipid G-protein-coupled receptor, 8 (EDG8), mRNA [NM_030760]
15152	A_23_P400435	CRLS1	0.98983	1.01659		Homo sapiens cardiolipin synthase 1 (CRLS1), mRNA [NM_019095]
15193	A_23_P328545	GABRP	-2.8305	-2.01394		Homo sapiens gamma-aminobutyric acid (GABA) A receptor, pi (GABRP), mRNA [NM_014211]
15208	A_23_P56659	DQX1	0.0601716	1.41723		Homo sapiens DEAQ box polypeptide 1 (RNA-dependent ATPase) (DQX1), mRNA [NM_133637]
15259	A_23_P103951	A_23_P103951	0.800488	1.46905		Unknown
15278	A_23_P1782	CD82	-1.18996	-0.21555		Homo sapiens CD82 molecule (CD82), transcript variant 1, mRNA [NM_002231]
15294	A_23_P103232	DUSP23	1.06172	1.40342		Homo sapiens dual specificity phosphatase 23 (DUSP23), mRNA [NM_017823]
15345	A_32_P84009	CMTM4	-1.22948	-0.547283		Homo sapiens CKLF-like MARVEL transmembrane domain containing 4 (CMTM4), transcript variant 1, mRNA [NM_178818]
15352	A_23_P15226	A_23_P15226	-1.45671	-0.699999		Unknown
15363	A_23_P142849	RND3	-1.0328	-0.438828		Homo sapiens Rho family GTPase 3 (RND3), mRNA [NM_005168]
15367	A_32_P206561	THC2278097	0.368004	1.25949		Q7PWX9 (Q7PWX9) ENSANGP00000004168 (Fragment), partial (73%) [THC2278097]
15389	A_23_P3963	CDR2L	-1.77059	-1.10726		Homo sapiens cerebellar degeneration-related protein 2-like (CDR2L), mRNA [NM_014603]
15395	A_23_P17269	KIAA1212	1.15831	0.889051		Homo sapiens KIAA1212 (KIAA1212), mRNA [NM_018084]
15399	A_24_P551067	CR603951	1.10128	1.60394		full-length cDNA clone CS0DM011YC22 of Fetal liver of Homo sapiens (human). [CR603951]
15424	A_23_P430948	ATP13A4	-1.28566	-0.570537		Homo sapiens ATPase type 13A4 (ATP13A4), mRNA [NM_032279]
15425	A_23_P44993	TALDO1	-0.552639	-1.09383		Homo sapiens transaldolase 1 (TALDO1), mRNA [NM_006755]
15429	A_32_P4934	THC2375651	-2.18082	-0.975938		Unknown
15435	A_23_P5300	CPS1	1.17895	0.829874		Homo sapiens carbamoyl-phosphate synthetase 1, mitochondrial (CPS1), mRNA [NM_001875]
15460	A_32_P159176	THC2450500	1.11699	1.26928		Unknown
15486	A_32_P114574	CACYBP	1.41071	0.351741		Homo sapiens calcyclin binding protein (CACYBP), transcript variant 1, mRNA [NM_014412]
15505	A_23_P161064	ZNF364	1.32704	1.10771		Homo sapiens zinc finger protein 364 (ZNF364), mRNA [NM_014455]
15511	A_32_P106615	AW268902	1.31593	0.256492		AW268902 xv48h10.x1 Soares_NFL_T_GBC_S1 Homo sapiens cDNA clone IMAGE:2816419 3', mRNA sequence [AW268902]
15572	A_23_P148798	UCHL5	1.21153	0.64229		Homo sapiens ubiquitin carboxyl-terminal hydrolase L5 (UCHL5), mRNA [NM_015984]
15593	A_32_P85999	CDH13	-0.04674	1.19632		Homo sapiens cadherin 13, H-cadherin (heart) (CDH13), mRNA [NM_001257]
15616	A_24_P626951	ENST00000295410	-2.03019	-1.84827		Homo sapiens clone JM6 immunoglobulin light chain variable region mRNA, partial cds. [AF078945]
15626	A_24_P732106	THC2443960	1.77947	0.064952		Unknown
15651	A_32_P181077	DOCK8	-1.24296	-0.568907		Homo sapiens dedicator of cytokinesis 8 (DOCK8), mRNA [NM_203447]
15689	A_24_P940469	ENST00000305046	0.706283	1.39131		Homo sapiens alcohol dehydrogenase beta2 subunit mRNA, complete cds. [AF153821]
15693	A_23_P11372	HPRT1	1.13318	-0.383679		Homo sapiens hypoxanthine phosphoribosyltransferase 1 (Lesch-Nyhan syndrome) (HPRT1), mRNA [NM_000194]
15705	A_23_P303242	MT1X	2.01781	0.318243		Homo sapiens metallothionein 1X (MT1X), mRNA [NM_005952]
15721	A_24_P914479	SNX5	1.18351	0.20193		Homo sapiens sorting nexin 5, mRNA (cDNA clone IMAGE:3629947), complete cds. [BC002724]
15722	A_23_P11372	HPRT1	1.07684	-0.365711		Homo sapiens hypoxanthine phosphoribosyltransferase 1 (Lesch-Nyhan syndrome) (HPRT1), mRNA [NM_000194]
15725	A_24_P62521	PSEN2	0.773537	1.09172		Homo sapiens presenilin 2 (Alzheimer disease 4) (PSEN2), transcript variant 1, mRNA [NM_000447]
15750	A_23_P210581	KCNG1	-1.34831	-0.885743		Homo sapiens potassium voltage-gated channel, subfamily G, member 1 (KCNG1), transcript variant 1, mRNA [NM_002237]
15767	A_32_P213831	FAM40B	0.477127	1.18504		Homo sapiens family with sequence similarity 40, member B (FAM40B), mRNA [NM_020704]
15768	A_24_P401124	A_24_P401124	-1.47858	-1.61124		Unknown
15790	A_23_P60387	NOTCH1	-1.00937	-0.173632		Homo sapiens Notch homolog 1, translocation-associated (Drosophila) (NOTCH1), mRNA [NM_017617]
15835	A_24_P273726	MSRB3	1.65156	1.90419		Homo sapiens methionine sulfoxide reductase B3 (MSRB3), transcript variant 1, mRNA [NM_198080]
15838	A_24_P87036	TMEM16A	-0.890723	-2.21515		Homo sapiens transmembrane protein 16A (TMEM16A), mRNA [NM_018043]
15843	A_23_P38167	GPRC5C	-1.09114	0.213757		Homo sapiens G protein-coupled receptor, family C, group 5, member C (GPRC5C), transcript variant 1, mRNA [NM_022036]
15870	A_23_P29939	SNCA	1.40921	0.962169		Homo sapiens synuclein, alpha (non A4 component of amyloid precursor) (SNCA), transcript variant NACP112, mRNA [NM_007308]
15871	A_24_P686965	SH2D5	1.0501	0.744878		Homo sapiens cDNA FLJ42879 fis, clone BRHIP3001283. [AK124869]
15872	A_24_P109487	PLEKHA7	-1.7935	-1.50559		Homo sapiens pleckstrin homology domain containing, family A member 7 (PLEKHA7), mRNA [NM_175058]
15890	A_32_P86533	AF038185	1.24409	0.611912		Homo sapiens clone 23700 mRNA sequence. [AF038185]
15916	A_23_P8196	ENST00000369705	-0.125161	-1.0895		full-length cDNA clone CS0DC003YO01 of Neuroblastoma Cot 25-normalized of Homo sapiens (human). [CR591849]
15926	A_23_P373119	HMG4L	1.37205	0.233204		Homo sapiens high-mobility group (nonhistone chromosomal) protein 4-like (HMG4L) on chromosome 20 [NR_002165]
15941	A_32_P145515	A_32_P145515	0.985907	1.02957		Unknown
15969	A_23_P127948	ADM	-0.757758	1.16537		Homo sapiens adrenomedullin (ADM), mRNA [NM_001124]
15990	A_23_P78092	EVI2A	1.00086	0.156364		Homo sapiens ecotropic viral integration site 2A (EVI2A), transcript variant 1, mRNA [NM_001003927]
16015	A_23_P214821	EDN1	-1.85563	-0.822859		Homo sapiens endothelin 1 (EDN1), mRNA [NM_001955]
16032	A_23_P214821	EDN1	-1.75226	-0.854248		Homo sapiens endothelin 1 (EDN1), mRNA [NM_001955]
16044	A_23_P45524	NGFRAP1	1.72391	1.61138		Homo sapiens nerve growth factor receptor (TNFRSF16) associated protein 1 (NGFRAP1), transcript variant 3, mRNA [NM_014380]
16045	A_23_P155477	C3orf18	1.12678	0.7741		Homo sapiens chromosome 3 open reading frame 18 (C3orf18), mRNA [NM_016210]
16082	A_23_P16722	DOCK10	0.0698924	1.00947		Homo sapiens dedicator of cytokinesis 10 (DOCK10), mRNA [NM_014689]
16089	A_24_P203630	ENST00000377003	0.810418	1.5415		Homo sapiens mRNA; cDNA DKFZp667P0924 (from clone DKFZp667P0924). [AL832836]
16111	A_24_P105564	PRKAB2	0.495675	1.38207		Homo sapiens protein kinase, AMP-activated, beta 2 non-catalytic subunit (PRKAB2), mRNA [NM_005399]
16117	A_24_P204244	ANXA2P1	-0.893271	-1.2863		Homo sapiens annexin A2 pseudogene 1 (ANXA2P1) on chromosome 4 [NR_001562]
16118	A_23_P82169	SOX4	-1.64062	-0.692609		Homo sapiens SRY (sex determining region Y)-box 4 (SOX4), mRNA [NM_003107]
16122	A_24_P244800	NDRG2	-1.59542	-0.441518		Homo sapiens NDRG family member 2 (NDRG2), transcript variant 1, mRNA [NM_201535]
16133	A_23_P102000	CXCR4	2.4618	4.37896		Homo sapiens chemokine (C-X-C motif) receptor 4 (CXCR4), transcript variant 1, mRNA [NM_001008540]
16138	A_24_P139993	CASP10	-1.14481	-0.18258		Homo sapiens caspase 10, apoptosis-related cysteine peptidase (CASP10), transcript variant D, mRNA [NM_032977]
16160	A_23_P217297	ZNF711	1.20542	2.41012		Homo sapiens zinc finger protein 711 (ZNF711), mRNA [NM_021998]
16167	A_24_P193295	RAB15	-2.66069	-2.12571		Homo sapiens RAB15, member RAS onocogene family (RAB15), mRNA [NM_198686]
16185	A_23_P120883	HMOX1	-1.04732	-0.70053		Homo sapiens heme oxygenase (decycling) 1 (HMOX1), mRNA [NM_002133]
16191	A_23_P78248	KRT23	-2.17819	-1.39953		Homo sapiens keratin 23 (histone deacetylase inducible) (KRT23), mRNA [NM_015515]
16192	A_23_P214821	EDN1	-1.84939	-0.79485		Homo sapiens endothelin 1 (EDN1), mRNA [NM_001955]
16204	A_24_P205604	PADI2	-1.96699	-0.713542		Homo sapiens peptidyl arginine deiminase, type II (PADI2), mRNA [NM_007365]
16229	A_24_P185689	ACSS1	-0.313854	1.06178		Homo sapiens acyl-CoA synthetase short-chain family member 1 (ACSS1), nuclear gene encoding mitochondrial protein, mRNA [NM_032501]
16247	A_23_P63209	HSD11B1	2.57249	2.57148		Homo sapiens hydroxysteroid (11-beta) dehydrogenase 1 (HSD11B1), transcript variant 2, mRNA [NM_181755]
16273	A_23_P368028	TP53I11	-1.20671	-0.630427		Homo sapiens Pig11 (PIG11) mRNA, complete cds. [AF010315]
16291	A_24_P175188	SAMD9	-2.31992	-1.78831		Homo sapiens sterile alpha motif domain containing 9 (SAMD9), mRNA [NM_017654]
16334	A_24_P272313	MGC42367	-1.30613	-0.379036		Homo sapiens similar to 2010300C02Rik protein (MGC42367), mRNA [NM_207362]
16352	A_23_P13753	NFE2	-1.58988	-0.68787		Homo sapiens nuclear factor (erythroid-derived 2), 45kDa (NFE2), mRNA [NM_006163]
16354	A_23_P168669	CROT	-1.06629	-0.304284		Homo sapiens carnitine O-octanoyltransferase (CROT), mRNA [NM_021151]
16361	A_23_P122674	PAK1IP1	1.22273	0.124169		Homo sapiens PAK1 interacting protein 1 (PAK1IP1), mRNA [NM_017906]
16369	A_23_P145204	HFE	-0.246109	-1.06359		Homo sapiens hemochromatosis (HFE), transcript variant 4, mRNA [NM_139004]
16381	A_23_P202837	CCND1	-0.688482	-1.42993		Homo sapiens cyclin D1 (CCND1), mRNA [NM_053056]
16385	A_24_P199774	TINAGL1	-0.921992	-1.19871		Homo sapiens tubulointerstitial nephritis antigen-like 1 (TINAGL1), mRNA [NM_022164]
16409	A_23_P140290	RTN1	1.29951	1.04513		Homo sapiens reticulon 1 (RTN1), transcript variant 1, mRNA [NM_021136]
16417	A_23_P372962	A2ML1	-2.2803	-1.39813		Homo sapiens alpha-2-macroglobulin-like 1 (A2ML1), mRNA [NM_144670]
16426	A_23_P394562	ENST00000339363	1.03026	1.36997		Unknown
16455	A_24_P114124	LAPTM5	0.778243	1.15966		Homo sapiens lysosomal associated multispanning membrane protein 5 (LAPTM5), mRNA [NM_006762]
16460	A_23_P21382	LAMB2	-1.068	-0.0270685		Homo sapiens laminin, beta 2 (laminin S) (LAMB2), mRNA [NM_002292]
16469	A_24_P130952	KIAA1804	1.30583	0.732549		Homo sapiens mixed lineage kinase 4 (KIAA1804), mRNA [NM_032435]
16498	A_24_P28619	ANGEL2	0.801173	1.02503		Homo sapiens angel homolog 2 (Drosophila) (ANGEL2), mRNA [NM_144567]
16513	A_23_P102000	CXCR4	2.55913	4.47745		Homo sapiens chemokine (C-X-C motif) receptor 4 (CXCR4), transcript variant 1, mRNA [NM_001008540]
16520	A_23_P25187	KRT81	-0.323425	-1.39028		Homo sapiens keratin, hair, basic, 1 (KRTHB1), mRNA [NM_002281]
16576	A_23_P252413	ENST00000245185	2.6317	0.541514		full-length cDNA clone CS0DJ010YN14 of T cells (Jurkat cell line) Cot 10-normalized of Homo sapiens (human). [CR625648]
16578	A_23_P153971	SGPP2	-0.0776063	1.13708		Homo sapiens sphingosine-1-phosphate phosphotase 2 (SGPP2), mRNA [NM_152386]
16604	A_23_P1331	COL13A1	1.32788	0.128942		Homo sapiens collagen, type XIII, alpha 1 (COL13A1), transcript variant 1, mRNA [NM_005203]
16627	A_32_P16625	AV749257	0.389291	-1.03082		AV749257 AV749257 NPC Homo sapiens cDNA clone NPCCTB10 5', mRNA sequence [AV749257]
16634	A_23_P26511	GDPD3	-2.1151	-1.60975		Homo sapiens glycerophosphodiester phosphodiesterase domain containing 3 (GDPD3), transcript variant 2, mRNA [NM_024307]
16640	A_24_P385134	SCD5	-1.77274	-0.685024		Homo sapiens stearoyl-CoA desaturase 5 (SCD5), transcript variant 1, mRNA [NM_001037582]
16642	A_24_P359942	RBMS3	0.684409	1.01923		Homo sapiens RNA binding motif, single stranded interacting protein (RBMS3), transcript variant 2, mRNA [NM_014483]
16674	A_24_P119745	FN1	1.40262	1.29064		Homo sapiens fibronectin 1 (FN1), transcript variant 1, mRNA [NM_212482]
16677	A_23_P85783	PHGDH	-0.867914	-2.43998		Homo sapiens phosphoglycerate dehydrogenase (PHGDH), mRNA [NM_006623]
16682	A_23_P110802	CENPH	1.10652	0.0497807		Homo sapiens centromere protein H (CENPH), mRNA [NM_022909]
16693	A_23_P252740	DCC1	1.2864	-0.561052		Homo sapiens defective in sister chromatid cohesion homolog 1 (S. cerevisiae) (DCC1), mRNA [NM_024094]
16710	A_23_P95917	HLA-C	-1.43254	-0.413859		Homo sapiens major histocompatibility complex, class I, C, mRNA (cDNA clone MGC:14707 IMAGE:4249847), complete cds. [BC008457]
16754	A_24_P4816	GABARAPL1	-1.23734	-0.639847		Homo sapiens GABA(A) receptor-associated protein like 1 (GABARAPL1), mRNA [NM_031412]
16759	A_23_P202837	CCND1	-0.637838	-1.42412		Homo sapiens cyclin D1 (CCND1), mRNA [NM_053056]
16791	A_23_P301304	FGFR1	-1.64102	-1.07689		Homo sapiens fibroblast growth factor receptor 1 (fms-related tyrosine kinase 2, Pfeiffer syndrome) (FGFR1), transcript variant 1, mRNA [NM_023110]
16814	A_23_P204581	TXNRD1	-1.29602	-1.28698		Homo sapiens thioredoxin reductase 1 (TXNRD1), transcript variant 1, mRNA [NM_003330]
16818	A_24_P219474	MGAT5B	-0.64461	-1.08781		Homo sapiens mannosyl (alpha-1,6-)-glycoprotein beta-1,6-N-acetyl-glucosaminyltransferase, isozyme B (MGAT5B), transcript variant 1, mRNA [NM_144677]
16857	A_23_P99906	HOMER2	-0.746256	-1.47695		Homo sapiens homer homolog 2 (Drosophila) (HOMER2), transcript variant 2, mRNA [NM_199330]
16876	A_32_P453258	BQ286694	-0.878564	-1.86905		ik33b06.x1 HR85 islet Homo sapiens cDNA clone IMAGE:5782618 3', mRNA sequence [BQ286694]
16879	A_23_P202458	ZNF22	1.03987	0.8089		Homo sapiens zinc finger protein 22 (KOX 15) (ZNF22), mRNA [NM_006963]
16890	A_24_P920207	ARHGAP23	-1.18133	-1.05325		PREDICTED: Homo sapiens Rho GTPase activating protein 23, transcript variant 2 (ARHGAP23), mRNA [XM_930977]
16893	A_24_P890536	CR627148	-0.88949	-1.09577		Homo sapiens mRNA; cDNA DKFZp779F2127 (from clone DKFZp779F2127). [CR627148]
16907	A_32_P101490	ANKRD18A	0.880462	1.09939		Homo sapiens mRNA for KIAA2015 protein. [AB095935]
16909	A_23_P60387	NOTCH1	-1.00573	-0.159289		Homo sapiens Notch homolog 1, translocation-associated (Drosophila) (NOTCH1), mRNA [NM_017617]
16912	A_32_P77252	THC2375310	1.30943	1.32039		Unknown
16923	A_23_P37983	MT1B	2.1389	0.245218		Homo sapiens metallothionein 1B (functional) (MT1B), mRNA [NM_005947]
16935	A_23_P125107	HLA-B	-1.27057	-0.100405		Homo sapiens major histocompatibility complex, class I, B (HLA-B), mRNA [NM_005514]
16945	A_24_P289067	SLC6A14	-2.19165	-1.23278		Homo sapiens solute carrier family 6 (amino acid transporter), member 14 (SLC6A14), mRNA [NM_007231]
17015	A_23_P165333	BIN1	-0.601641	-1.46787		Homo sapiens bridging integrator 1 (BIN1), transcript variant 4, mRNA [NM_139346]
17021	A_24_P314159	APP	-1.09061	-0.464652		Homo sapiens amyloid beta (A4) precursor protein (peptidase nexin-II, Alzheimer disease) (APP), transcript variant 1, mRNA [NM_000484]
17034	A_23_P206280	GPR56	-1.44782	-1.4167		Homo sapiens G protein-coupled receptor 56 (GPR56), transcript variant 3, mRNA [NM_201525]
17043	A_23_P213298	ARSJ	1.18916	0.964477		Homo sapiens arylsulfatase family, member J (ARSJ), mRNA [NM_024590]
17050	A_23_P45831	CHD1L	1.27274	0.669234		Homo sapiens chromodomain helicase DNA binding protein 1-like (CHD1L), mRNA [NM_004284]
17053	A_32_P62026	THC2425047	1.02057	0.223122		Unknown
17077	A_23_P383258	GDA	1.43074	1.19891		Homo sapiens guanine deaminase (GDA), mRNA [NM_004293]
17087	A_24_P878419	A_24_P878419	1.27884	0.155747		Unknown
17095	A_23_P11685	PLA2G4A	1.5437	0.505394		Homo sapiens phospholipase A2, group IVA (cytosolic, calcium-dependent) (PLA2G4A), mRNA [NM_024420]
17101	A_24_P86993	JAM3	2.37304	2.58403		Homo sapiens junctional adhesion molecule 3 (JAM3), mRNA [NM_032801]
17113	A_23_P7882	C6orf85	0.65955	2.52121		Homo sapiens chromosome 6 open reading frame 85, mRNA (cDNA clone IMAGE:3846727), complete cds. [BC022217]
17151	A_23_P363968	C1RL	-0.157512	1.05746		Homo sapiens complement component 1, r subcomponent-like (C1RL), mRNA [NM_016546]
17195	A_23_P115482	UBE2T	1.41991	-0.0693196		Homo sapiens ubiquitin-conjugating enzyme E2T (putative) (UBE2T), mRNA [NM_014176]
17204	A_23_P203972	FZD10	-1.15484	-0.0691161		Homo sapiens frizzled homolog 10 (Drosophila) (FZD10), mRNA [NM_007197]
17208	A_24_P183544	ENST00000371253	-1.46618	-0.658062		Q5T601 (Q5T601) OTTHUMP00000016558, partial (5%) [THC2367385]
17209	A_24_P119745	FN1	1.47163	1.16598		Homo sapiens fibronectin 1 (FN1), transcript variant 1, mRNA [NM_212482]
17221	A_23_P84219	LIPH	-1.80288	-1.47357		Homo sapiens lipase, member H (LIPH), mRNA [NM_139248]
17224	A_23_P45871	IFI44L	0.228538	1.33075		Homo sapiens interferon-induced protein 44-like (IFI44L), mRNA [NM_006820]
17228	A_23_P125829	PGK1	-0.231955	-1.06199		Homo sapiens phosphoglycerate kinase 1 (PGK1), mRNA [NM_000291]
17231	A_24_P278747	CCND2	-3.70498	-3.17621		Homo sapiens cyclin D2 (CCND2), mRNA [NM_001759]
17253	A_24_P162211	LSS	0.571653	1.23221		Homo sapiens lanosterol synthase (2,3-oxidosqualene-lanosterol cyclase) (LSS), transcript variant 2, mRNA [NM_001001438]
17255	A_32_P216332	AL122040	0.402604	1.01011		Homo sapiens mRNA; cDNA DKFZp434G1972 (from clone DKFZp434G1972). [AL122040]
17271	A_23_P136909	NSBP1	1.13848	0.136229		Homo sapiens nucleosomal binding protein 1 (NSBP1), mRNA [NM_030763]
17273	A_23_P52147	TBCE	1.27109	0.575041		Homo sapiens tubulin-specific chaperone e (TBCE), mRNA [NM_003193]
17274	A_23_P79587	ALPP	-2.02321	-1.72065		Homo sapiens alkaline phosphatase, placental (Regan isozyme) (ALPP), mRNA [NM_001632]
17275	A_24_P301146	LMO7	-1.90329	-1.04808		Homo sapiens LIM domain 7 (LMO7), mRNA [NM_005358]
17277	A_23_P254512	EFNA1	-0.346852	1.08875		Homo sapiens ephrin-A1 (EFNA1), transcript variant 1, mRNA [NM_004428]
17280	A_23_P103971	CYP4Z1	-2.56579	-1.45302		Homo sapiens cytochrome P450, family 4, subfamily Z, polypeptide 1 (CYP4Z1), mRNA [NM_178134]
17312	A_23_P89941	CDKN2D	-1.01403	-0.251698		Homo sapiens cyclin-dependent kinase inhibitor 2D (p19, inhibits CDK4) (CDKN2D), transcript variant 1, mRNA [NM_001800]
17313	A_23_P161152	PDSS1	1.36295	-0.120456		Homo sapiens prenyl (decaprenyl) diphosphate synthase, subunit 1 (PDSS1), mRNA [NM_014317]
17317	A_24_P166613	EPDR1	-1.15459	-1.11612		Homo sapiens ependymin related protein 1 (zebrafish) (EPDR1), mRNA [NM_017549]
17329	A_24_P902195	A_24_P902195	-0.206017	1.03559		Unknown
17374	A_24_P887857	LOC440421	-1.25402	-1.28615		PREDICTED: Homo sapiens similar to keratin 17, transcript variant 1 (LOC440421), mRNA [XM_496202]
17378	A_32_P200669	THC2408235	-1.01303	-0.695317		Unknown
17400	A_23_P137470	SIPA1L2	1.11805	2.16381		Homo sapiens signal-induced proliferation-associated 1 like 2 (SIPA1L2), mRNA [NM_020808]
17412	A_23_P97283	PAQR6	1.0558	1.83706		Homo sapiens progestin and adipoQ receptor family member VI (PAQR6), transcript variant 1, mRNA [NM_024897]
17418	A_23_P61623	AL109695	-1.93214	-0.613685		Homo sapiens mRNA full length insert cDNA clone EUROIMAGE 39820. [AL109695]
17419	A_23_P47614	PHLDA2	1.07479	-0.44711		Homo sapiens pleckstrin homology-like domain, family A, member 2 (PHLDA2), mRNA [NM_003311]
17468	A_23_P353567	CBX2	-1.11959	-0.024922		Homo sapiens chromobox homolog 2 (Pc class homolog, Drosophila) (CBX2), transcript variant 2, mRNA [NM_032647]
17483	A_32_P80295	A_32_P80295	0.277615	1.69641		Unknown
17500	A_23_P33791	SSBP2	0.185458	1.0166		Homo sapiens single-stranded DNA binding protein 2 (SSBP2), mRNA [NM_012446]
17529	A_23_P408353	HLA-A	-1.26433	-0.422509		Homo sapiens major histocompatibility complex, class I, A (HLA-A), mRNA [NM_002116]
17530	A_23_P75299	LHPP	-1.4229	-1.56367		Homo sapiens phospholysine phosphohistidine inorganic pyrophosphate phosphatase (LHPP), mRNA [NM_022126]
17536	A_23_P120594	ACSS1	-0.561452	2.82113		Homo sapiens acyl-CoA synthetase short-chain family member 1 (ACSS1), nuclear gene encoding mitochondrial protein, mRNA [NM_032501]
17550	A_23_P29005	SAMSN1	2.68569	2.85909		Homo sapiens SAM domain, SH3 domain and nuclear localisation signals, 1 (SAMSN1), mRNA [NM_022136]
17578	A_23_P347070	PAG1	3.22005	2.0075		Homo sapiens phosphoprotein associated with glycosphingolipid microdomains 1 (PAG1), mRNA [NM_018440]
17585	A_32_P36694	tcag7.981	1.02256	0.397173		Homo sapiens juxtaposed with another zinc finger gene 1 (JAZF1), mRNA [NM_175061]
17593	A_24_P158089	SERPINE1	-1.15183	-1.25632		Homo sapiens serpin peptidase inhibitor, clade E (nexin, plasminogen activator inhibitor type 1), member 1 (SERPINE1), mRNA [NM_000602]
17620	A_32_P491904	LOC285535	-1.53936	-0.677533		Homo sapiens cDNA FLJ33738 fis, clone BRAWH2018527. [AK091057]
17639	A_23_P104522	NEBL	-1.93627	-1.05853		Homo sapiens nebulette (NEBL), transcript variant 1, mRNA [NM_006393]
17640	A_23_P139104	THC2373516	0.437867	1.13173		Q86UN3 (Q86UN3) Nogo-66 receptor homolog-1 (Nogo-66 receptor-related protein 2), complete [THC2373516]
17644	A_23_P102117	WNT10A	-1.54724	-1.35393		Homo sapiens wingless-type MMTV integration site family, member 10A (WNT10A), mRNA [NM_025216]
17651	A_24_P937405	PRSS23	-1.38902	-1.3224		Homo sapiens protease, serine, 23 (PRSS23), mRNA [NM_007173]
17680	A_23_P24433	CTSF	-1.03966	0.351171		Homo sapiens cathepsin F (CTSF), mRNA [NM_003793]
17694	A_23_P57474	OSBP2	-0.752092	-1.80927		Homo sapiens oxysterol binding protein 2 (OSBP2), transcript variant 1, mRNA [NM_030758]
17718	A_24_P374943	CXADR	-0.319183	1.51711		Homo sapiens coxsackie virus and adenovirus receptor (CXADR), mRNA [NM_001338]
17725	A_24_P225961	DAG1	-1.01465	-0.475152		Homo sapiens dystroglycan 1 (dystrophin-associated glycoprotein 1) (DAG1), mRNA [NM_004393]
17732	A_24_P348326	IL27RA	1.23181	1.5055		Homo sapiens interleukin 27 receptor, alpha (IL27RA), mRNA [NM_004843]
17735	A_32_P81173	USP34	0.501015	1.41661		Homo sapiens mRNA; cDNA DKFZp586J101 (from clone DKFZp586J101). [AL050376]
17753	A_23_P122216	LOX	-0.100896	1.58559		Homo sapiens lysyl oxidase (LOX), mRNA [NM_002317]
17785	A_23_P1331	COL13A1	1.27955	0.0131946		Homo sapiens collagen, type XIII, alpha 1 (COL13A1), transcript variant 1, mRNA [NM_005203]
17794	A_23_P377291	TGFA	-1.21407	-1.08411		Homo sapiens transforming growth factor, alpha (TGFA), mRNA [NM_003236]
17868	A_24_P13381	TRPV4	-0.933883	-1.08171		Homo sapiens transient receptor potential cation channel, subfamily V, member 4 (TRPV4), transcript variant 2, mRNA [NM_147204]
17870	A_23_P332399	GULP1	-1.08314	0.22596		Homo sapiens GULP, engulfment adaptor PTB domain containing 1 (GULP1), mRNA [NM_016315]
17871	A_23_P112820	EDG3	1.50427	0.389075		Homo sapiens endothelial differentiation, sphingolipid G-protein-coupled receptor, 3 (EDG3), mRNA [NM_005226]
17876	A_23_P29551	TMEM40	-0.887643	-1.33049		Homo sapiens transmembrane protein 40 (TMEM40), mRNA [NM_018306]
17914	A_24_P217520	EREG	1.13104	0.760249		Homo sapiens epiregulin (EREG), mRNA [NM_001432]
17925	A_23_P75024	MSMB	-1.78938	-0.795932		Homo sapiens microseminoprotein, beta- (MSMB), transcript variant PSP94, mRNA [NM_002443]
17966	A_23_P2920	SERPINA3	-3.08746	-0.756275		Homo sapiens serpin peptidase inhibitor, clade A (alpha-1 antiproteinase, antitrypsin), member 3 (SERPINA3), mRNA [NM_001085]
17971	A_23_P392384	C9orf58	-0.893812	-1.36503		Homo sapiens chromosome 9 open reading frame 58 (C9orf58), transcript variant 2, mRNA [NM_001002260]
17972	A_24_P273666	GNAS	-1.10165	-1.46561		Homo sapiens GNAS complex locus (GNAS), transcript variant 3, mRNA [NM_080425]
17988	A_23_P55706	RELB	0.140467	1.53584		Homo sapiens v-rel reticuloendotheliosis viral oncogene homolog B, nuclear factor of kappa light polypeptide gene enhancer in B-cells 3 (avian) (RELB), mRNA [NM_006509]
18015	A_23_P114774	PMVK	1.2322	0.63722		Homo sapiens phosphomevalonate kinase (PMVK), mRNA [NM_006556]
18026	A_23_P161424	PLXDC2	-1.18526	-0.448602		Homo sapiens plexin domain containing 2 (PLXDC2), mRNA [NM_032812]
18030	A_23_P122674	PAK1IP1	1.24778	0.125199		Homo sapiens PAK1 interacting protein 1 (PAK1IP1), mRNA [NM_017906]
18056	A_23_P129209	IDH2	0.0584294	-1.19884		Homo sapiens isocitrate dehydrogenase 2 (NADP+), mitochondrial (IDH2), mRNA [NM_002168]
18057	A_24_P912382	ENST00000376802	-1.16428	-0.346264		Unknown
18078	A_24_P886336	BC029907	-0.0694994	1.00021		Homo sapiens, clone IMAGE:5175565, mRNA. [BC029907]
18085	A_23_P420236	PCDH9	0.98586	1.73545		Homo sapiens protocadherin 9 (PCDH9), transcript variant 1, mRNA [NM_203487]
18087	A_23_P115346	LGTN	1.0008	0.953813		Homo sapiens ligatin (LGTN), mRNA [NM_006893]
18104	A_23_P255444	DAPP1	-1.70111	-0.938695		Homo sapiens dual adaptor of phosphotyrosine and 3-phosphoinositides (DAPP1), mRNA [NM_014395]
18109	A_23_P89249	ERBB2	-1.22834	-0.555725		Homo sapiens v-erb-b2 erythroblastic leukemia viral oncogene homolog 2, neuro/glioblastoma derived oncogene homolog (avian) (ERBB2), transcript variant 2, mRNA [NM_001005862]
18121	A_23_P94800	S100A4	1.40936	1.31951		Homo sapiens S100 calcium binding protein A4 (calcium protein, calvasculin, metastasin, murine placental homolog) (S100A4), transcript variant 1, mRNA [NM_002961]
18145	A_23_P390068	C19orf21	-1.2929	-1.48012		Homo sapiens chromosome 19 open reading frame 21 (C19orf21), mRNA [NM_173481]
18186	A_23_P154740	C20orf19	1.60476	1.18218		Homo sapiens chromosome 20 open reading frame 19 (C20orf19), mRNA [NM_018474]
18198	A_24_P179336	AY029066	-0.255548	1.05515		Homo sapiens Humanin (HN1) mRNA, complete cds. [AY029066]
18234	A_24_P158089	SERPINE1	-1.20618	-1.49545		Homo sapiens serpin peptidase inhibitor, clade E (nexin, plasminogen activator inhibitor type 1), member 1 (SERPINE1), mRNA [NM_000602]
18246	A_24_P24685	ENST00000329156	1.33232	0.135872		Unknown
18296	A_24_P551302	BC038432	-0.913137	-1.22929		Homo sapiens cDNA clone IMAGE:5162874, partial cds. [BC038432]
18311	A_23_P110122	CCNG2	-1.17567	-0.786563		Homo sapiens cyclin G2 (CCNG2), mRNA [NM_004354]
18316	A_23_P5300	CPS1	1.08167	0.691888		Homo sapiens carbamoyl-phosphate synthetase 1, mitochondrial (CPS1), mRNA [NM_001875]
18328	A_32_P46214	SLC9A9	0.0334604	1.61393		Homo sapiens solute carrier family 9 (sodium/hydrogen exchanger), member 9 (SLC9A9), mRNA [NM_173653]
18329	A_23_P8801	CYP3A5	0.115607	1.67236		Homo sapiens cytochrome P450, family 3, subfamily A, polypeptide 5 (CYP3A5), mRNA [NM_000777]
18343	A_24_P850172	LOC643386	1.00139	0.232665		PREDICTED: Homo sapiens similar to actin, alpha 2, smooth muscle, aorta (LOC643386), mRNA [XM_926717]
18350	A_23_P102109	TUBA1	-0.324969	-1.41289		Homo sapiens tubulin, alpha 1 (testis specific) (TUBA1), mRNA [NM_006000]
18365	A_23_P213288	SCD5	-1.16012	-0.063822		Homo sapiens stearoyl-CoA desaturase 5 (SCD5), transcript variant 1, mRNA [NM_001037582]
18366	A_24_P360206	PCDHA11	0.551103	1.00402		Homo sapiens protocadherin alpha 11 (PCDHA11), transcript variant 1, mRNA [NM_018902]
18368	A_23_P29953	IL15	-0.293198	1.1624		Homo sapiens interleukin 15 (IL15), transcript variant 1, mRNA [NM_172174]
18404	A_23_P141974	TPM4	-0.257219	-1.06965		Homo sapiens tropomyosin 4 (TPM4), mRNA [NM_003290]
18443	A_32_P69149	STEAP1	1.52042	-0.403791		Homo sapiens six transmembrane epithelial antigen of the prostate 1 (STEAP1), mRNA [NM_012449]
18478	A_23_P502142	FYN	-0.683475	-1.0357		Homo sapiens FYN oncogene related to SRC, FGR, YES (FYN), transcript variant 1, mRNA [NM_002037]
18491	A_32_P48256	DB381305	-1.35107	0.367888		DB381305 PLACE3 Homo sapiens cDNA clone PLACE3000400 3', mRNA sequence [DB381305]
18497	A_23_P151915	ENST00000267857	-1.89031	-1.02782		Homo sapiens glucosaminyl (N-acetyl) transferase 3, mucin type, mRNA (cDNA clone MGC:9086 IMAGE:3851937), complete cds. [BC017032]
18500	A_32_P69536	THC2381210	1.15503	0.0882042		Q5T2R2 (Q5T2R2) OTTHUMP00000046079, partial (28%) [THC2381210]
18515	A_23_P150018	DUSP5	1.12819	0.750022		Homo sapiens dual specificity phosphatase 5 (DUSP5), mRNA [NM_004419]
18594	A_32_P128980	BC062780	-2.08186	-0.533325		Homo sapiens cDNA clone IMAGE:4700531, partial cds. [BC062780]
18609	A_23_P26426	CPNE7	0.844944	1.18643		Homo sapiens copine VII (CPNE7), transcript variant 2, mRNA [NM_014427]
18625	A_24_P904484	LOC283174	0.28685	1.56962		Homo sapiens cDNA FLJ41855 fis, clone NT2RI3005724. [AK123849]
18636	A_32_P206698	CKS1B	1.24738	0.539935		Homo sapiens CDC28 protein kinase regulatory subunit 1B (CKS1B), mRNA [NM_001826]
18648	A_24_P844100	A_24_P844100	-1.37994	-1.47759		Unknown
18667	A_23_P37127	FOXA1	-1.22168	-1.59882		Homo sapiens forkhead box A1 (FOXA1), mRNA [NM_004496]
18681	A_24_P273014	A_24_P273014	1.1266	0.0323227		Unknown
18697	A_23_P110941	GSTA4	0.62621	1.40457		Homo sapiens glutathione S-transferase A4 (GSTA4), mRNA [NM_001512]
18705	A_23_P144916	GFPT2	0.252156	3.05919		Homo sapiens glutamine-fructose-6-phosphate transaminase 2 (GFPT2), mRNA [NM_005110]
18709	A_23_P1331	COL13A1	1.14949	-0.0203009		Homo sapiens collagen, type XIII, alpha 1 (COL13A1), transcript variant 1, mRNA [NM_005203]
18715	A_32_P182662	C1orf80	1.00439	0.416796		Homo sapiens chromosome 1 open reading frame 80 (C1orf80), mRNA [NM_022831]
18716	A_23_P138194	NCF2	-1.21469	-0.207606		Homo sapiens neutrophil cytosolic factor 2 (65kDa, chronic granulomatous disease, autosomal 2) (NCF2), mRNA [NM_000433]
18726	A_24_P860781	AK092921	-1.16282	-0.226081		Homo sapiens cDNA FLJ35602 fis, clone SPLEN2009088, highly similar to HLA CLASS I HISTOCOMPATIBILITY ANTIGEN. [AK092921]
18745	A_32_P175881	THC2325987	-1.00836	-0.692519		Unknown
18775	A_24_P60634	SLC12A7	-0.316984	1.25378		Homo sapiens solute carrier family 12 (potassium/chloride transporters), member 7 (SLC12A7), mRNA [NM_006598]
18800	A_23_P152548	SCPEP1	-1.15938	0.340447		Homo sapiens serine carboxypeptidase 1 (SCPEP1), mRNA [NM_021626]
18816	A_24_P161933	CR608347	-1.20053	-0.248568		full-length cDNA clone CS0DG002YJ10 of B cells (Ramos cell line) of Homo sapiens (human). [CR608347]
18822	A_23_P148768	F5	3.00154	3.38392		Homo sapiens coagulation factor V (proaccelerin, labile factor) (F5), mRNA [NM_000130]
18842	A_23_P133345	CLINT1	-1.72433	-1.3584		Homo sapiens clathrin interactor 1 (CLINT1), mRNA [NM_014666]
18860	A_23_P302060	IFNE1	1.09761	0.734747		Homo sapiens interferon epsilon 1 (IFNE1), mRNA [NM_176891]
18878	A_24_P82106	MMP14	-1.22328	0.000317225		Homo sapiens matrix metallopeptidase 14 (membrane-inserted) (MMP14), mRNA [NM_004995]
18904	A_32_P194164	AK092875	0.17105	1.11097		Homo sapiens cDNA FLJ35556 fis, clone SPLEN2004844. [AK092875]
18907	A_23_P406131	TMEM159	-1.02099	-0.597552		Homo sapiens transmembrane protein 159 (TMEM159), mRNA [NM_020422]
18931	A_24_P302797	PCCB	0.348695	-1.06777		Homo sapiens propionyl Coenzyme A carboxylase, beta polypeptide (PCCB), mRNA [NM_000532]
18952	A_32_P182458	THC2397741	0.169206	1.04508		ALU1_HUMAN (P39188) Alu subfamily J sequence contamination warning entry, partial (10%) [THC2397741]
18959	A_23_P87238	SAA4	-1.10157	1.51277		Homo sapiens serum amyloid A4, constitutive (SAA4), mRNA [NM_006512]
18962	A_24_P366526	SYNGR2	-1.27603	-0.745336		Homo sapiens synaptogyrin 2, mRNA (cDNA clone MGC:102914 IMAGE:4746277), complete cds. [BC105992]
18965	A_24_P892402	AK057652	-1.09139	0.0184836		Homo sapiens cDNA FLJ33090 fis, clone TRACH2000559. [AK057652]
18973	A_23_P354074	LYST	0.501746	1.43638		Homo sapiens lysosomal trafficking regulator (LYST), transcript variant 1, mRNA [NM_000081]
18976	A_23_P214821	EDN1	-1.80671	-0.805384		Homo sapiens endothelin 1 (EDN1), mRNA [NM_001955]
18983	A_23_P110212	ACSL1	-1.23926	-0.0845642		Homo sapiens acyl-CoA synthetase long-chain family member 1 (ACSL1), mRNA [NM_001995]
18984	A_23_P4494	DSC2	-1.58425	-0.597551		Homo sapiens desmocollin 2 (DSC2), transcript variant Dsc2a, mRNA [NM_024422]
18986	A_23_P98304	TMEM16A	-0.870583	-1.92491		Homo sapiens transmembrane protein 16A (TMEM16A), mRNA [NM_018043]
19005	A_23_P501547	ADCY6	-1.27994	-0.755659		Homo sapiens adenylate cyclase 6 (ADCY6), transcript variant 1, mRNA [NM_015270]
19008	A_23_P113716	HLA-C	-1.3916	-0.164062		Homo sapiens major histocompatibility complex, class I, C, mRNA (cDNA clone MGC:2285 IMAGE:3345005), complete cds. [BC002463]
19016	A_23_P250951	SLC26A2	1.38264	1.41703		Homo sapiens solute carrier family 26 (sulfate transporter), member 2 (SLC26A2), mRNA [NM_000112]
19098	A_23_P422724	PPIC	-1.00064	-0.980713		Homo sapiens peptidylprolyl isomerase C (cyclophilin C) (PPIC), mRNA [NM_000943]
19125	A_23_P38537	KRT16	-1.75079	-0.79116		Homo sapiens keratin 16 (focal non-epidermolytic palmoplantar keratoderma) (KRT16), mRNA [NM_005557]
19126	A_24_P47329	BC063641	-1.36288	-0.840706		Homo sapiens cDNA clone IMAGE:4745832, partial cds. [BC063641]
19132	A_23_P329768	GREB1	0.169592	1.37803		Homo sapiens GREB1 protein (GREB1), transcript variant a, mRNA [NM_014668]
19157	A_24_P902091	ENST00000367146	0.519512	1.24177		Homo sapiens mRNA; cDNA DKFZp434N185 (from clone DKFZp434N185). [AL117645]
19171	A_32_P25065	A_32_P25065	-0.908833	-2.354		Unknown
19179	A_23_P427014	CLDN8	-3.09652	-2.13874		Homo sapiens claudin 8 (CLDN8), mRNA [NM_199328]
19189	A_23_P11685	PLA2G4A	1.59081	0.533735		Homo sapiens phospholipase A2, group IVA (cytosolic, calcium-dependent) (PLA2G4A), mRNA [NM_024420]
19202	A_23_P122674	PAK1IP1	1.19057	0.11298		Homo sapiens PAK1 interacting protein 1 (PAK1IP1), mRNA [NM_017906]
19205	A_23_P391238	MCM3APAS	1.02573	0.876035		Homo sapiens C21orf85 protein (C21orf85) mRNA, complete cds. [AF426262]
19210	A_23_P70318	ENPP4	-1.34758	-0.730443		Homo sapiens ectonucleotide pyrophosphatase/phosphodiesterase 4 (putative function) (ENPP4), mRNA [NM_014936]
19213	A_23_P205959	ALDH1A3	-2.26618	-1.85097		Homo sapiens aldehyde dehydrogenase 1 family, member A3 (ALDH1A3), mRNA [NM_000693]
19223	A_24_P135753	PTPLB	-1.28354	-0.405968		Homo sapiens protein tyrosine phosphatase-like (proline instead of catalytic arginine), member b (PTPLB), mRNA [NM_198402]
19241	A_32_P163469	NFE2L1	-1.60647	0.0856104		Homo sapiens mRNA; cDNA DKFZp686K2237 (from clone DKFZp686K2237). [AL833530]
19249	A_23_P36825	GPRC5A	-1.49697	-0.915618		Homo sapiens G protein-coupled receptor, family C, group 5, member A (GPRC5A), mRNA [NM_003979]
19254	A_24_P30923	SNN	-1.05023	-0.329602		Homo sapiens stannin (SNN), mRNA [NM_003498]
19281	A_23_P102000	CXCR4	2.42431	4.2067		Homo sapiens chemokine (C-X-C motif) receptor 4 (CXCR4), transcript variant 1, mRNA [NM_001008540]
19310	A_23_P200443	SHC1	1.0502	0.654714		Homo sapiens SHC (Src homology 2 domain containing) transforming protein 1 (SHC1), transcript variant 2, mRNA [NM_003029]
19315	A_24_P385341	C1orf107	1.0925	1.0942		Homo sapiens chromosome 1 open reading frame 107 (C1orf107), mRNA [NM_014388]
19318	A_23_P122863	GRB10	0.579728	1.00492		Homo sapiens growth factor receptor-bound protein 10 (GRB10), transcript variant 4, mRNA [NM_001001555]
19347	A_23_P170110	AF227517	0.0773085	1.31997		Homo sapiens sprouty-4C mRNA, complete cds. [AF227517]
19362	A_23_P314024	HLA-F	-1.1481	0.0867817		Homo sapiens major histocompatibility complex, class I, F (HLA-F), mRNA [NM_018950]
19379	A_23_P118916	PQLC1	-1.38173	-0.860503		Homo sapiens cDNA: FLJ22378 fis, clone HRC07430. [AK026031]
19380	A_23_P30254	PLK2	-2.16229	-1.04194		Homo sapiens polo-like kinase 2 (Drosophila) (PLK2), mRNA [NM_006622]
19387	A_23_P86390	NRP1	0.803493	2.03515		Homo sapiens neuropilin 1 (NRP1), transcript variant 1, mRNA [NM_003873]
19394	A_24_P686014	A_24_P686014	0.542505	-1.10091		Unknown
19397	A_23_P39481	ABCA7	-1.80244	-1.50654		Homo sapiens ATP-binding cassette, sub-family A (ABC1), member 7 (ABCA7), transcript variant 1, mRNA [NM_019112]
19418	A_23_P74034	CACYBP	1.29203	0.282314		Homo sapiens calcyclin binding protein (CACYBP), transcript variant 1, mRNA [NM_014412]
19428	A_23_P17269	KIAA1212	1.11388	0.94148		Homo sapiens KIAA1212 (KIAA1212), mRNA [NM_018084]
19448	A_32_P226768	THC2339658	1.49509	0.356717		Unknown
19449	A_23_P136909	NSBP1	1.12778	0.000715446		Homo sapiens nucleosomal binding protein 1 (NSBP1), mRNA [NM_030763]
19498	A_23_P208706	BAX	-0.500755	-1.20744		Homo sapiens BCL2-associated X protein (BAX), transcript variant epsilon, mRNA [NM_138764]
19534	A_23_P44569	ABCC2	1.60706	2.16427		Homo sapiens ATP-binding cassette, sub-family C (CFTR/MRP), member 2 (ABCC2), mRNA [NM_000392]
19553	A_23_P312300	SCGB2A1	0.0768194	1.46794		Homo sapiens secretoglobin, family 2A, member 1 (SCGB2A1), mRNA [NM_002407]
19560	A_23_P99930	FLJ20516	1.42271	0.327234		Homo sapiens timeless-interacting protein (FLJ20516), mRNA [NM_017858]
19566	A_23_P23303	EXO1	1.36565	-0.288934		Homo sapiens exonuclease 1 (EXO1), transcript variant 3, mRNA [NM_003686]
19585	A_32_P71788	FKBP4	-0.248105	-1.38931		Homo sapiens FK506 binding protein 4, 59kDa (FKBP4), mRNA [NM_002014]
19599	A_23_P215037	WTAP	0.331652	1.11288		Homo sapiens Wilms tumor 1 associated protein (WTAP), transcript variant 3, mRNA [NM_152858]
19629	A_23_P45456	CLIC2	0.453504	1.37394		Homo sapiens chloride intracellular channel 2 (CLIC2), mRNA [NM_001289]
19761	A_23_P365785	GRHL1	-1.42382	-1.12355		Homo sapiens grainyhead-like 1 (Drosophila) (GRHL1), transcript variant 1, mRNA [NM_014552]
19774	A_23_P106002	NFKBIA	-0.107897	1.21309		Homo sapiens nuclear factor of kappa light polypeptide gene enhancer in B-cells inhibitor, alpha (NFKBIA), mRNA [NM_020529]
19787	A_24_P179504	WDR66	1.72029	0.459485		Homo sapiens WD repeat domain 66 (WDR66), mRNA [NM_144668]
19790	A_24_P89887	C9orf3	0.298821	1.13979		Homo sapiens chromosome 9 open reading frame 3 (C9orf3), mRNA [NM_032823]
19791	A_23_P11787	WNT4	-1.45235	-0.458782		Homo sapiens wingless-type MMTV integration site family, member 4 (WNT4), mRNA [NM_030761]
19794	A_24_P235266	GRB10	0.494691	1.18282		Homo sapiens growth factor receptor-bound protein 10 (GRB10), transcript variant 4, mRNA [NM_001001555]
19802	A_23_P23303	EXO1	1.21589	-0.322883		Homo sapiens exonuclease 1 (EXO1), transcript variant 3, mRNA [NM_003686]
19808	A_24_P236935	KLK6	-0.996107	-1.12051		Homo sapiens kallikrein 6 (neurosin, zyme) (KLK6), transcript variant B, mRNA [NM_001012964]
19812	A_23_P251011	ENST00000379969	0.787247	1.45757		Homo sapiens mRNA; cDNA DKFZp779C185 (from clone DKFZp779C185). [BX538289]
19841	A_32_P103945	B4GALT4	-1.76099	-1.09381		Homo sapiens UDP-Gal:betaGlcNAc beta 1,4- galactosyltransferase, polypeptide 4 (B4GALT4), transcript variant 1, mRNA [NM_212543]
19850	A_23_P92499	TLR2	-1.52083	-1.59953		Homo sapiens toll-like receptor 2 (TLR2), mRNA [NM_003264]
19872	A_23_P166797	RTP4	-3.39346	-1.30302		Homo sapiens receptor transporter protein 4 (RTP4), mRNA [NM_022147]
19877	A_24_P10226	SEMA6D	-1.00695	0.0523858		Homo sapiens sema domain, transmembrane domain (TM), and cytoplasmic domain, (semaphorin) 6D (SEMA6D), transcript variant 6, mRNA [NM_024966]
19890	A_23_P112798	CRIP2	-0.905481	-1.18907		Homo sapiens cysteine-rich protein 2 (CRIP2), mRNA [NM_001312]
19927	A_24_P174793	PCSK1	1.62732	1.73856		Homo sapiens proprotein convertase subtilisin/kexin type 1 (PCSK1), mRNA [NM_000439]
19955	A_23_P113716	HLA-C	-1.40518	-0.165662		Homo sapiens major histocompatibility complex, class I, C, mRNA (cDNA clone MGC:2285 IMAGE:3345005), complete cds. [BC002463]
19957	A_23_P206733	CES1	1.27781	0.403917		Homo sapiens carboxylesterase 1 (monocyte/macrophage serine esterase 1) (CES1), transcript variant 3, mRNA [NM_001266]
19997	A_23_P148798	UCHL5	1.10877	0.657398		Homo sapiens ubiquitin carboxyl-terminal hydrolase L5 (UCHL5), mRNA [NM_015984]
19998	A_32_P128656	ENST00000380787	-0.966876	-1.06928		Unknown
20032	A_23_P37441	B2M	-1.03499	0.342262		Homo sapiens beta-2-microglobulin (B2M), mRNA [NM_004048]
20059	A_32_P10133	AK022045	0.308956	1.32111		Homo sapiens cDNA FLJ11983 fis, clone HEMBB1001337. [AK022045]
20074	A_24_P221485	A_24_P221485	-0.0211642	-1.36471		Unknown
20087	A_24_P314159	APP	-1.13507	-0.476578		Homo sapiens amyloid beta (A4) precursor protein (peptidase nexin-II, Alzheimer disease) (APP), transcript variant 1, mRNA [NM_000484]
20098	A_23_P408353	HLA-A	-1.34673	-0.395061		Homo sapiens major histocompatibility complex, class I, A (HLA-A), mRNA [NM_002116]
20152	A_23_P92499	TLR2	-2.05984	-1.85125		Homo sapiens toll-like receptor 2 (TLR2), mRNA [NM_003264]
20180	A_23_P153529	TRPM4	-1.07573	-0.672559		Homo sapiens transient receptor potential cation channel, subfamily M, member 4 (TRPM4), mRNA [NM_017636]
20186	A_23_P252062	PPARG	1.5228	0.263015		Homo sapiens peroxisome proliferative activated receptor, gamma (PPARG), transcript variant 3, mRNA [NM_138711]
20197	A_32_P75141	A_32_P75141	-2.00414	-1.64472		Unknown
20199	A_32_P28828	THC2315330	0.181729	1.57912		Unknown
20214	A_24_P20327	KLF15	1.24772	1.047		Homo sapiens Kruppel-like factor 15 (KLF15), mRNA [NM_014079]
20227	A_23_P89249	ERBB2	-1.27359	-0.568816		Homo sapiens v-erb-b2 erythroblastic leukemia viral oncogene homolog 2, neuro/glioblastoma derived oncogene homolog (avian) (ERBB2), transcript variant 2, mRNA [NM_001005862]
20320	A_24_P74753	ATP6AP1	-1.03902	-0.626758		Homo sapiens ATPase, H+ transporting, lysosomal accessory protein 1 (ATP6AP1), mRNA [NM_001183]
20322	A_23_P17269	KIAA1212	1.04772	0.915951		Homo sapiens KIAA1212 (KIAA1212), mRNA [NM_018084]
20332	A_23_P121253	TNFSF10	-2.07654	-0.370429		Homo sapiens tumor necrosis factor (ligand) superfamily, member 10 (TNFSF10), mRNA [NM_003810]
20351	A_23_P115261	AGT	0.696547	2.19348		Homo sapiens angiotensinogen (serpin peptidase inhibitor, clade A, member 8) (AGT), mRNA [NM_000029]
20374	A_23_P201816	CEP350	0.402153	1.00276		Homo sapiens centrosomal protein 350kDa (CEP350), mRNA [NM_014810]
20380	A_23_P303718	DST	0.524314	1.38182		Homo sapiens dystonin (DST), transcript variant 1eA, mRNA [NM_015548]
20383	A_24_P203328	TPRXL	-1.09496	-0.549983		Homo sapiens tetra-peptide repeat homeobox-like (TPRXL) on chromosome 3 [NR_002223]
20397	A_23_P142849	RND3	-1.03398	-0.45365		Homo sapiens Rho family GTPase 3 (RND3), mRNA [NM_005168]
20422	A_23_P91230	SLPI	-2.25806	-0.4987		Homo sapiens secretory leukocyte peptidase inhibitor (SLPI), mRNA [NM_003064]
20425	A_23_P142631	FKBP1B	-1.58502	-2.08418		Homo sapiens FK506 binding protein 1B, 12.6 kDa (FKBP1B), transcript variant 2, mRNA [NM_054033]
20450	A_23_P123234	A_23_P123234	-1.47537	-1.80405		Unknown
20453	A_24_P922808	C1orf121	0.619852	1.10242		Homo sapiens chromosome 1 open reading frame 121, mRNA (cDNA clone IMAGE:4718788), partial cds. [BC020640]
20455	A_23_P162874	HSP90AA1	-0.369298	-1.00075		Homo sapiens heat shock protein 90kDa alpha (cytosolic), class A member 1 (HSP90AA1), transcript variant 2, mRNA [NM_005348]
20464	A_23_P109304	SLC5A3	0.550665	1.3484		Homo sapiens solute carrier family 5 (inositol transporters), member 3 (SLC5A3), mRNA [NM_006933]
20504	A_23_P422071	B3GALT4	-2.33119	-1.17888		Homo sapiens UDP-Gal:betaGlcNAc beta 1,3-galactosyltransferase, polypeptide 4 (B3GALT4), mRNA [NM_003782]
20509	A_23_P138289	ITGA10	1.29301	0.509536		Homo sapiens integrin, alpha 10 (ITGA10), mRNA [NM_003637]
20521	A_24_P350589	RNF150	-1.42239	-1.35775		Homo sapiens ring finger protein 150 (RNF150), mRNA [NM_020724]
20533	A_23_P211673	HDAC10	-0.111554	1.04462		Homo sapiens mRNA; cDNA DKFZp761B039 (from clone DKFZp761B039). [AL512711]
20561	A_24_P392991	KRT16	-1.25603	-1.01033		Homo sapiens keratin 16 (focal non-epidermolytic palmoplantar keratoderma) (KRT16), mRNA [NM_005557]
20572	A_24_P345209	DYRK3	1.08798	0.988728		Homo sapiens dual-specificity tyrosine-(Y)-phosphorylation regulated kinase 3 (DYRK3), transcript variant 2, mRNA [NM_001004023]
20617	A_23_P128817	PCK2	-0.419108	-1.1975		Homo sapiens phosphoenolpyruvate carboxykinase 2 (mitochondrial) (PCK2), nuclear gene encoding mitochondrial protein, transcript variant 1, mRNA [NM_004563]
20623	A_24_P181254	OLFM4	-3.31085	-1.16946		Homo sapiens olfactomedin 4 (OLFM4), mRNA [NM_006418]
20629	A_24_P8075	KLHDC4	0.359571	1.0987		Homo sapiens unknown mRNA. [AY251274]
20630	A_32_P107617	SFTPD	-0.184089	2.46862		Homo sapiens surfactant, pulmonary-associated protein D (SFTPD), mRNA [NM_003019]
20643	A_23_P143958	RPL22L1	1.36133	0.0564567		Homo sapiens ribosomal protein L22-like 1, mRNA (cDNA clone IMAGE:4865966). [BC049823]
20645	A_23_P37127	FOXA1	-1.28488	-1.35407		Homo sapiens forkhead box A1 (FOXA1), mRNA [NM_004496]
20664	A_24_P246591	ENST00000305820	-1.37818	-1.54717		Unknown
20670	A_23_P30634	BACH2	1.12945	1.07668		Homo sapiens BTB and CNC homology 1, basic leucine zipper transcription factor 2 (BACH2), mRNA [NM_021813]
20680	A_23_P253692	GPR64	1.65381	1.57368		Homo sapiens G protein-coupled receptor 64 (GPR64), mRNA [NM_005756]
20688	A_24_P687305	DKFZp434K191	1.5519	1.29815		Homo sapiens hypothetical protein DKFZp434K191 (DKFZp434K191), mRNA [NM_001029950]
20689	A_23_P148798	UCHL5	1.16441	0.668035		Homo sapiens ubiquitin carboxyl-terminal hydrolase L5 (UCHL5), mRNA [NM_015984]
20702	A_23_P1331	COL13A1	1.40959	0.0984713		Homo sapiens collagen, type XIII, alpha 1 (COL13A1), transcript variant 1, mRNA [NM_005203]
20714	A_24_P265265	ENST00000366623	1.12446	0.842869		Homo sapiens mRNA for mixed lineage kinase 4alpha (MLK4ALPHA gene). [AJ311797]
20717	A_24_P213325	A_24_P213325	1.32355	0.194724		Unknown
20745	A_24_P413920	FAM84A	-1.13457	-1.09908		Homo sapiens family with sequence similarity 84, member A (FAM84A), mRNA [NM_145175]
20752	A_23_P120883	HMOX1	-1.08793	-0.732616		Homo sapiens heme oxygenase (decycling) 1 (HMOX1), mRNA [NM_002133]
20754	A_32_P16007	POTE15	-0.653554	-1.1643		Homo sapiens protein expressed in prostate, ovary, testis, and placenta 15 (POTE15), mRNA [NM_207355]
20762	A_24_P150803	PRSS8	-1.08314	-0.540527		Homo sapiens protease, serine, 8 (prostasin) (PRSS8), mRNA [NM_002773]
20819	A_23_P366366	SCRN1	-0.483786	-1.04178		Homo sapiens secernin 1 (SCRN1), mRNA [NM_014766]
20856	A_24_P49731	NFYB	-1.47477	-0.954917		Homo sapiens nuclear transcription factor Y, beta (NFYB), mRNA [NM_006166]
20873	A_32_P405902	C21orf15	-1.86712	-0.860273		Homo sapiens C21orf15 protein (C21orf15) mRNA, partial cds. [AY040090]
20882	A_23_P125829	PGK1	-0.22584	-1.01928		Homo sapiens phosphoglycerate kinase 1 (PGK1), mRNA [NM_000291]
20911	A_23_P411772	PCDHGB2	-1.30332	0.238631		Homo sapiens protocadherin gamma subfamily B, 2 (PCDHGB2), transcript variant 2, mRNA [NM_032096]
20912	A_23_P320478	BC065260	-1.13484	-1.1148		Homo sapiens cDNA clone MGC:70902 IMAGE:6144741, complete cds. [BC065260]
20914	A_32_P168973	MGC102966	-1.53071	0.110631		Homo sapiens similar to Keratin, type I cytoskeletal 16 (Cytokeratin-16) (CK-16) (Keratin-16) (K16), mRNA (cDNA clone MGC:102966 IMAGE:4752428), complete cds. [BC110641]
20916	A_23_P39265	LYPD3	-1.74412	-0.632585		Homo sapiens LY6/PLAUR domain containing 3 (LYPD3), mRNA [NM_014400]
20918	A_24_P38347	DPYSL2	1.10539	0.642371		Homo sapiens dihydropyrimidinase-like 2 (DPYSL2), mRNA [NM_001386]
20919	A_32_P168326	ANKRD20A2	-1.79553	-0.412418		Homo sapiens ankyrin repeat domain 20 family, member A2 (ANKRD20A2), mRNA [NM_001012421]
20947	A_32_P95223	LOC619190	1.30979	0.236681		Homo sapiens MGC44478, mRNA (cDNA clone MGC:44478 IMAGE:5298330), complete cds. [BC050292]
20976	A_24_P314159	APP	-1.10012	-0.489943		Homo sapiens amyloid beta (A4) precursor protein (peptidase nexin-II, Alzheimer disease) (APP), transcript variant 1, mRNA [NM_000484]
20994	A_23_P422144	FAM43A	-1.80767	-1.59513		Homo sapiens family with sequence similarity 43, member A (FAM43A), mRNA [NM_153690]
20995	A_23_P14184	THSD1	0.543331	1.00405		Homo sapiens thrombospondin, type I, domain containing 1 (THSD1), transcript variant 1, mRNA [NM_018676]
21002	A_32_P115451	THC2280176	-0.216226	1.04457		ALU7_HUMAN (P39194) Alu subfamily SQ sequence contamination warning entry, partial (7%) [THC2280176]
21019	A_23_P217447	LAMP2	-1.29621	-0.118456		Homo sapiens lysosomal-associated membrane protein 2 (LAMP2), transcript variant LAMP2A, mRNA [NM_002294]
21036	A_23_P108170	PSG6	-1.56293	-0.62001		Homo sapiens pregnancy specific beta-1-glycoprotein 6 (PSG6), transcript variant 1, mRNA [NM_002782]
21110	A_23_P114783	PARP1	1.42177	1.54028		Homo sapiens poly (ADP-ribose) polymerase family, member 1 (PARP1), mRNA [NM_001618]
21116	A_23_P212869	GABRA2	1.02127	0.272398		Homo sapiens gamma-aminobutyric acid (GABA) A receptor, alpha 2 (GABRA2), mRNA [NM_000807]
21118	A_23_P330461	TMC4	-1.46114	-1.22052		Homo sapiens transmembrane channel-like 4 (TMC4), mRNA [NM_144686]
21127	A_23_P550	ARNT	0.61278	1.32578		Homo sapiens aryl hydrocarbon receptor nuclear translocator (ARNT), transcript variant 1, mRNA [NM_001668]
21152	A_24_P406334	STEAP1	1.49756	-0.250039		Homo sapiens six transmembrane epithelial antigen of the prostate 1 (STEAP1), mRNA [NM_012449]
21159	A_24_P133584	MFGE8	0.430868	1.34874		Homo sapiens milk fat globule-EGF factor 8 protein (MFGE8), mRNA [NM_005928]
21238	A_23_P47116	RASSF7	-1.01406	-0.722358		Homo sapiens Ras association (RalGDS/AF-6) domain family 7 (RASSF7), mRNA [NM_003475]
21273	A_23_P147388	KIF13B	-0.995033	-1.02909		Homo sapiens kinesin family member 13B (KIF13B), mRNA [NM_015254]
21284	A_24_P393449	DAPK1	-1.28614	-0.532954		Homo sapiens death-associated protein kinase 1 (DAPK1), mRNA [NM_004938]
21289	A_24_P418044	BC089454	-1.19111	-0.102238		Homo sapiens cDNA clone MGC:105145 IMAGE:30563285, complete cds. [BC089454]
21296	A_23_P217998	JAM3	2.20657	2.31854		Homo sapiens junctional adhesion molecule 3 (JAM3), mRNA [NM_032801]
21306	A_23_P120414	YWHAB	-0.536173	-1.05231		Homo sapiens tyrosine 3-monooxygenase/tryptophan 5-monooxygenase activation protein, beta polypeptide (YWHAB), transcript variant 1, mRNA [NM_003404]
21325	A_24_P914638	THC2372297	0.352816	1.10396		Q8CA35 (Q8CA35) Mus musculus adult male spinal cord cDNA, RIKEN full-length enriched library, clone:A330101O20 product:protocadherin 7, full insert sequence. (Fragment), partial (54%) [THC2372297]
21344	A_24_P374516	TMSB4X	-0.880302	-1.10413		Homo sapiens thymosin, beta 4, X-linked (TMSB4X), mRNA [NM_021109]
21347	A_23_P165657	SLC20A1	2.06517	0.433498		Homo sapiens solute carrier family 20 (phosphate transporter), member 1 (SLC20A1), mRNA [NM_005415]
21352	A_24_P927650	AK056744	0.17504	1.15294		Homo sapiens cDNA FLJ32182 fis, clone PLACE6001823. [AK056744]
21354	A_23_P414343	MT1H	1.88179	0.31703		Homo sapiens metallothionein 1H (MT1H), mRNA [NM_005951]
21356	A_23_P142849	RND3	-1.0205	-0.435271		Homo sapiens Rho family GTPase 3 (RND3), mRNA [NM_005168]
21364	A_23_P250800	ST3GAL6	0.609603	1.02033		Homo sapiens ST3 beta-galactoside alpha-2,3-sialyltransferase 6 (ST3GAL6), mRNA [NM_006100]
21370	A_23_P19663	CTGF	1.38185	0.341171		Homo sapiens connective tissue growth factor (CTGF), mRNA [NM_001901]
21373	A_32_P62997	PBK	1.07001	-0.266902		Homo sapiens PDZ binding kinase (PBK), mRNA [NM_018492]
21398	A_32_P218355	ENST00000341865	-2.07397	-1.66708		Homo sapiens cDNA FLJ90086 fis, clone HEMBA1005145. [AK074567]
21403	A_24_P84880	LOC148709	1.18943	0.196864		Homo sapiens actin pseudogene (LOC148709) on chromosome 1 [NR_002929]
21420	A_24_P187948	BID	-0.821387	-1.00829		Homo sapiens BH3 interacting domain death agonist (BID), transcript variant 1, mRNA [NM_197966]
21425	A_23_P12082	CHI3L2	-0.395035	2.10108		Homo sapiens chitinase 3-like 2 (CHI3L2), transcript variant 1, mRNA [NM_004000]
21426	A_23_P211762	THC2430017	3.58241	2.20767		CN371015 17000424984744 GRN_ES Homo sapiens cDNA 5', mRNA sequence [CN371015]
21429	A_23_P33093	ST6GALNAC5	-1.44624	-1.12689		Homo sapiens ST6 (alpha-N-acetyl-neuraminyl-2,3-beta-galactosyl-1,3)-N-acetylgalactosaminide alpha-2,6-sialyltransferase 5 (ST6GALNAC5), mRNA [NM_030965]
21440	A_23_P59637	DOCK4	1.27574	1.38478		Homo sapiens dedicator of cytokinesis 4 (DOCK4), mRNA [NM_014705]
21456	A_23_P38677	C18orf43	1.06531	0.954078		Homo sapiens chromosome 18 open reading frame 43 (C18orf43), mRNA [NM_006553]
21473	A_23_P5300	CPS1	1.21294	0.701501		Homo sapiens carbamoyl-phosphate synthetase 1, mitochondrial (CPS1), mRNA [NM_001875]
21538	A_23_P399078	TIMP3	-1.55912	-0.938494		Homo sapiens TIMP metallopeptidase inhibitor 3 (Sorsby fundus dystrophy, pseudoinflammatory) (TIMP3), mRNA [NM_000362]
21570	A_23_P22027	INSIG1	1.13373	-0.0219607		Homo sapiens insulin induced gene 1 (INSIG1), transcript variant 2, mRNA [NM_198336]
21577	A_24_P158089	SERPINE1	-1.07466	-1.2327		Homo sapiens serpin peptidase inhibitor, clade E (nexin, plasminogen activator inhibitor type 1), member 1 (SERPINE1), mRNA [NM_000602]
21578	A_23_P163336	CA12	1.95154	2.83551		Homo sapiens cDNA FLJ20151 fis, clone COL08412. [AK000158]
21590	A_23_P3215	DTWD1	1.04288	0.965553		Homo sapiens x 009 protein mRNA, complete cds. [AF168717]
21597	A_24_P256380	GPR177	1.11817	1.02351		Homo sapiens G protein-coupled receptor 177 (GPR177), transcript variant 1, mRNA [NM_024911]
21612	A_23_P305981	LOC388152	-0.987441	-1.06797		Homo sapiens cDNA FLJ90297 fis, clone NT2RP2000447, moderately similar to GOLGIN-95. [AK074778]
21654	A_23_P50919	SERPINE2	1.71437	0.837593		Homo sapiens serpin peptidase inhibitor, clade E (nexin, plasminogen activator inhibitor type 1), member 2 (SERPINE2), mRNA [NM_006216]
21657	A_23_P102364	NGEF	1.55916	-0.600869		Homo sapiens neuronal guanine nucleotide exchange factor (NGEF), mRNA [NM_019850]
21663	A_23_P318300	ZAK	1.16644	0.791988		Homo sapiens sterile alpha motif and leucine zipper containing kinase AZK (ZAK), transcript variant 2, mRNA [NM_133646]
21677	A_23_P106945	ADCY7	-0.283098	-1.00912		Homo sapiens adenylate cyclase 7 (ADCY7), mRNA [NM_001114]
21697	A_23_P1602	CDC42EP2	1.06621	0.524976		Homo sapiens CDC42 effector protein (Rho GTPase binding) 2 (CDC42EP2), mRNA [NM_006779]
21713	A_23_P400298	PRSS22	-1.2616	-0.991499		Homo sapiens protease, serine, 22 (PRSS22), mRNA [NM_022119]
21715	A_24_P329795	C10orf10	0.934914	1.90409		Homo sapiens chromosome 10 open reading frame 10 (C10orf10), mRNA [NM_007021]
21734	A_32_P159234	THC2314224	1.06906	1.71268		O41021 (O41021) A312aR protein, partial (14%) [THC2314224]
21740	A_24_P379413	IL6R	1.10493	1.62604		Homo sapiens interleukin 6 receptor (IL6R), transcript variant 1, mRNA [NM_000565]
21751	A_23_P211267	RIPK4	-1.20763	-0.707214		Homo sapiens receptor-interacting serine-threonine kinase 4 (RIPK4), mRNA [NM_020639]
21760	A_23_P103628	HEATR1	1.23322	0.810778		Homo sapiens HEAT repeat containing 1 (HEATR1), mRNA [NM_018072]
21761	A_24_P234196	RRM2	0.947529	-1.08222		Homo sapiens ribonucleotide reductase M2 polypeptide (RRM2), mRNA [NM_001034]
21772	A_23_P217570	CAPN6	1.04362	1.1432		Homo sapiens calpain 6 (CAPN6), mRNA [NM_014289]
21779	A_32_P144599	AW979273	-1.58731	-1.569		EST391383 MAGE resequences, MAGP Homo sapiens cDNA, mRNA sequence [AW979273]
21795	A_23_P342067	UHMK1	0.682479	1.04253		Homo sapiens U2AF homology motif (UHM) kinase 1 (UHMK1), mRNA [NM_175866]
21800	A_23_P310	MARCKSL1	-1.04826	-0.694315		Homo sapiens MARCKS-like 1 (MARCKSL1), mRNA [NM_023009]
21811	A_24_P370042	FAM59A	0.725535	1.01698		Homo sapiens family with sequence similarity 59, member A (FAM59A), mRNA [NM_022751]
21817	A_23_P204630	NTN4	-1.49266	-0.418026		Homo sapiens netrin 4 (NTN4), mRNA [NM_021229]
21829	A_24_P530977	A_24_P530977	-0.826322	-1.12594		Unknown
21842	A_24_P113674	HLA-B	-1.30729	-0.20294		Homo sapiens major histocompatibility complex, class I, B (HLA-B), mRNA [NM_005514]
21860	A_23_P95930	HMGA2	2.61419	1.40635		Homo sapiens high mobility group AT-hook 2 (HMGA2), transcript variant 1, mRNA [NM_003483]
21871	A_24_P58187	ENST00000354861	1.00535	0.495797		PREDICTED: Homo sapiens similar to Heterogeneous nuclear ribonucleoprotein A1 (Helix-destabilizing protein) (Single-strand binding protein) (hnRNP core protein A1) (HDP-1) (Topoisomerase-inhibitor suppressed) (LOC120364), mRNA [XM_062025]
21889	A_24_P787947	YPEL2	-1.44198	-0.740421		Homo sapiens yippee-like 2 (Drosophila) (YPEL2), mRNA [NM_001005404]
21892	A_23_P35035	ENST00000370611	1.75194	0.723202		EDG7_HUMAN (Q9UBY5) Lysophosphatidic acid receptor Edg-7 (LPA receptor 3) (LPA-3), partial (36%) [THC2445709]
21903	A_23_P162918	SERPINA3	-3.02635	-0.751178		Homo sapiens serpin peptidase inhibitor, clade A (alpha-1 antiproteinase, antitrypsin), member 3 (SERPINA3), mRNA [NM_001085]
21926	A_23_P208706	BAX	-0.48782	-1.17395		Homo sapiens BCL2-associated X protein (BAX), transcript variant epsilon, mRNA [NM_138764]
21932	A_23_P69383	PARP9	-1.15133	-0.333776		Homo sapiens poly (ADP-ribose) polymerase family, member 9 (PARP9), mRNA [NM_031458]
21938	A_23_P116114	PDE3B	-1.15382	-1.09818		Homo sapiens phosphodiesterase 3B, cGMP-inhibited (PDE3B), mRNA [NM_000922]
21940	A_23_P252062	PPARG	1.50108	0.30774		Homo sapiens peroxisome proliferative activated receptor, gamma (PPARG), transcript variant 3, mRNA [NM_138711]
21955	A_32_P179083	RP11-262H14.4	-1.21588	-0.862967		Homo sapiens hypothetical protein MGC21881 (MGC21881), mRNA [NM_203448]
21957	A_23_P399201	TMSL3	-0.94249	-1.20281		Homo sapiens thymosin-like 3 (TMSL3), mRNA [NM_183049]
21977	A_24_P265346	KRT14	-1.4256	-0.716913		Homo sapiens keratin 14 (epidermolysis bullosa simplex, Dowling-Meara, Koebner) (KRT14), mRNA [NM_000526]
22032	A_23_P202810	OVOL1	-2.31937	-2.08512		Homo sapiens ovo-like 1(Drosophila) (OVOL1), mRNA [NM_004561]
22035	A_23_P101392	TMEM38A	-1.06285	-0.714087		Homo sapiens transmembrane protein 38A (TMEM38A), mRNA [NM_024074]
22044	A_24_P161933	CR608347	-1.19465	-0.217613		full-length cDNA clone CS0DG002YJ10 of B cells (Ramos cell line) of Homo sapiens (human). [CR608347]
22047	A_23_P82449	DFNA5	1.22398	0.329248		Homo sapiens deafness, autosomal dominant 5 (DFNA5), mRNA [NM_004403]
22086	A_32_P7974	TDRD10	0.524605	1.34142		Homo sapiens tudor domain containing 10 (TDRD10), mRNA [NM_182499]
22102	A_23_P161439	C10orf116	-1.40163	-1.07105		Homo sapiens chromosome 10 open reading frame 116 (C10orf116), mRNA [NM_006829]
22120	A_23_P121064	PTX3	1.85177	2.49544		Homo sapiens pentraxin-related gene, rapidly induced by IL-1 beta (PTX3), mRNA [NM_002852]
22179	A_23_P204286	MGP	-0.0861047	1.41668		Homo sapiens matrix Gla protein (MGP), mRNA [NM_000900]
22180	A_23_P204947	GJB2	1.08536	0.509439		Homo sapiens gap junction protein, beta 2, 26kDa (connexin 26) (GJB2), mRNA [NM_004004]
22189	A_24_P519638	LHX4	0.4242	1.13834		Homo sapiens cDNA FLJ38931 fis, clone NT2NE2013189. [AK096250]
22194	A_32_P7176	AW949170	-1.027	-0.272667		AW949170 QV4-FT0006-110500-206-c01 FT0006 Homo sapiens cDNA, mRNA sequence [AW949170]
22202	A_23_P166677	MFSD1	-1.16359	-0.433347		Homo sapiens major facilitator superfamily domain containing 1 (MFSD1), mRNA [NM_022736]
22205	A_24_P105733	TNS1	-1.25385	-0.8575		Homo sapiens tensin 1 (TNS1), mRNA [NM_022648]
22254	A_32_P39440	BC030813	-1.79725	-1.36377		Homo sapiens cDNA clone MGC:22645 IMAGE:4700961, complete cds. [BC030813]
22260	A_24_P337700	VNN1	0.475614	2.72362		Homo sapiens vanin 1 (VNN1), mRNA [NM_004666]
22262	A_24_P213336	A_24_P213336	-1.02255	-1.14244		Unknown
22308	A_23_P72550	ULK1	-1.0099	0.0847094		Homo sapiens unc-51-like kinase 1 (C. elegans) (ULK1), mRNA [NM_003565]
22321	A_23_P125829	PGK1	-0.243958	-1.02008		Homo sapiens phosphoglycerate kinase 1 (PGK1), mRNA [NM_000291]
22328	A_23_P84281	THC2375159	1.39037	0.731826		RB7B_HUMAN (Q96AH8) Ras-related protein Rab-7b, partial (51%) [THC2375159]
22330	A_23_P109201	C20orf3	0.266371	2.22555		Homo sapiens chromosome 20 open reading frame 3 (C20orf3), mRNA [NM_020531]
22332	A_23_P166508	BC038245	0.0165256	2.01762		Homo sapiens, clone IMAGE:5241654, mRNA. [BC038245]
22344	A_23_P49708	GRN	-1.37756	-0.0793024		Homo sapiens granulin (GRN), transcript variant 1, mRNA [NM_002087]
22348	A_24_P350060	A_24_P350060	0.330312	-1.17162		Unknown
22360	A_23_P316741	TSPAN4	0.8367	1.0378		Homo sapiens tetraspanin 4 (TSPAN4), transcript variant 5, mRNA [NM_003271]
22403	A_23_P142815	ATP6V1B1	-2.66222	-1.85057		Homo sapiens ATPase, H+ transporting, lysosomal 56/58kDa, V1 subunit B1 (Renal tubular acidosis with deafness) (ATP6V1B1), mRNA [NM_001692]
22415	A_23_P114783	PARP1	1.47426	1.51421		Homo sapiens poly (ADP-ribose) polymerase family, member 1 (PARP1), mRNA [NM_001618]
22450	A_32_P33802	AU158345	1.56397	-0.130897		AU158345 PLACE2 Homo sapiens cDNA clone PLACE2000081 3', mRNA sequence [AU158345]
22507	A_23_P209987	POLR1B	1.14315	0.294099		Homo sapiens polymerase (RNA) I polypeptide B, 128kDa (POLR1B), mRNA [NM_019014]
22526	A_23_P127948	ADM	-0.787875	1.22127		Homo sapiens adrenomedullin (ADM), mRNA [NM_001124]
22528	A_32_P148948	AA004908	-1.17413	-1.27538		zh90g02.s1 Soares_fetal_liver_spleen_1NFLS_S1 Homo sapiens cDNA clone IMAGE:428594 3' similar to SW:DCE_MOUSE P21271 GLUTAMATE DECARBOXYLASE ;, mRNA sequence [AA004908]
22532	A_23_P254079	GENX-3414	-1.11543	-0.584997		Homo sapiens genethonin 1 (GENX-3414), mRNA [NM_003943]
22535	A_32_P185229	ATP8B2	1.39877	1.40005		Homo sapiens ATPase, Class I, type 8B, member 2 (ATP8B2), transcript variant 1, mRNA [NM_020452]
22551	A_24_P868583	ANKRD20A2	-1.9365	-0.428171		Homo sapiens ankyrin repeat domain 20 family, member A2 (ANKRD20A2), mRNA [NM_001012421]
22558	A_23_P136909	NSBP1	1.168	0.0434001		Homo sapiens nucleosomal binding protein 1 (NSBP1), mRNA [NM_030763]
22562	A_23_P114814	RHOU	0.827208	1.62073		Homo sapiens ras homolog gene family, member U (RHOU), mRNA [NM_021205]
22592	A_32_P4882	A_32_P4882	1.33066	1.22058		Unknown
22641	A_23_P93311	DDR1	-1.16435	-0.383678		Homo sapiens discoidin domain receptor family, member 1 (DDR1), transcript variant 3, mRNA [NM_013994]
22673	A_23_P145074	PNRC1	-0.113148	1.03508		Homo sapiens proline-rich nuclear receptor coactivator 1 (PNRC1), mRNA [NM_006813]
22706	A_32_P91773	THC2431967	1.41923	2.53524		O60448 (O60448) Neuronal thread protein AD7c-NTP, partial (15%) [THC2431967]
22708	A_24_P745352	A_24_P745352	-0.81777	-1.24937		Unknown
22723	A_23_P59005	TAP1	-0.622481	1.10727		Homo sapiens transporter 1, ATP-binding cassette, sub-family B (MDR/TAP) (TAP1), mRNA [NM_000593]
22745	A_32_P107876	FRAS1	-1.17678	-1.36025		Homo sapiens Fraser syndrome 1 (FRAS1), mRNA [NM_025074]
22759	A_23_P391443	PPM1H	-1.15979	-0.869944		Homo sapiens mRNA for KIAA1157 protein, partial cds. [AB032983]
22772	A_24_P857624	BC041417	-1.22489	-0.472477		Homo sapiens cDNA clone IMAGE:5286005. [BC041417]
22776	A_23_P202435	ADD3	-1.113	-0.422735		Homo sapiens adducin 3 (gamma) (ADD3), transcript variant 1, mRNA [NM_016824]
22801	A_23_P60933	MT1G	2.11608	0.263984		Homo sapiens metallothionein 1G (MT1G), mRNA [NM_005950]
22812	A_23_P250800	ST3GAL6	0.523895	1.2411		Homo sapiens ST3 beta-galactoside alpha-2,3-sialyltransferase 6 (ST3GAL6), mRNA [NM_006100]
22823	A_23_P99802	FLRT2	0.802921	1.11776		Homo sapiens fibronectin leucine rich transmembrane protein 2 (FLRT2), mRNA [NM_013231]
22844	A_23_P59950	SLC39A14	0.313496	1.86915		Homo sapiens solute carrier family 39 (zinc transporter), member 14 (SLC39A14), mRNA [NM_015359]
22889	A_32_P197561	AK123757	1.31982	2.28628		Homo sapiens cDNA FLJ41763 fis, clone IMR322005293. [AK123757]
22919	A_23_P209032	ZNF302	-1.9077	-1.01333		Homo sapiens zinc finger protein 302 (ZNF302), transcript variant 1, mRNA [NM_018443]
22981	A_23_P131706	BOLA3	1.24885	-0.196921		Homo sapiens bolA-like 3 (E. coli) (BOLA3), transcript variant 1, mRNA [NM_212552]
22986	A_23_P102551	MALL	-1.81966	-1.9442		Homo sapiens mal, T-cell differentiation protein-like (MALL), mRNA [NM_005434]
22996	A_23_P392529	C21orf81	-2.45513	-0.441649		Homo sapiens chromosome 21 open reading frame 81 (C21orf81), mRNA [NM_153750]
22997	A_23_P41942	POLR3G	1.38622	0.0562368		Homo sapiens polymerase (RNA) III (DNA directed) polypeptide G (32kD) (POLR3G), mRNA [NM_006467]
23020	A_23_P129695	VASN	-1.24098	-2.06591		Homo sapiens vasorin (VASN), mRNA [NM_138440]
23058	A_23_P208706	BAX	-0.481478	-1.19218		Homo sapiens BCL2-associated X protein (BAX), transcript variant epsilon, mRNA [NM_138764]
23063	A_23_P108280	CYP4F12	-1.6752	-1.03955		Homo sapiens cytochrome P450, family 4, subfamily F, polypeptide 12 (CYP4F12), mRNA [NM_023944]
23080	A_23_P83857	MAOA	0.701422	1.06397		Homo sapiens monoamine oxidase A (MAOA), nuclear gene encoding mitochondrial protein, mRNA [NM_000240]
23104	A_23_P23048	S100A9	1.42619	1.15491		Homo sapiens S100 calcium binding protein A9 (calgranulin B) (S100A9), mRNA [NM_002965]
23117	A_32_P161033	BC043411	-1.70132	-0.0847782		Homo sapiens, clone IMAGE:6155889, mRNA. [BC043411]
23130	A_23_P209731	ARMC9	-0.0733199	-1.04974		Homo sapiens armadillo repeat containing 9 (ARMC9), mRNA [NM_025139]
23131	A_32_P963	ENST00000282169	0.500543	1.11926		Unknown
23186	A_23_P106973	2012-09-09	-0.693334	-1.03824		Homo sapiens septin 9 (SEPT9), mRNA [NM_006640]
23255	A_32_P91821	CXXC5	1.01777	0.0217214		Homo sapiens cDNA clone IMAGE:3528660, **** WARNING: chimeric clone ****. [BC013025]
23259	A_23_P160167	TSPAN1	-1.38208	-1.42414		Homo sapiens tetraspanin 1 (TSPAN1), mRNA [NM_005727]
23275	A_23_P433791	C1orf124	1.03879	0.651933		Homo sapiens chromosome 1 open reading frame 124 (C1orf124), transcript variant 2, mRNA [NM_001010984]
23306	A_23_P102113	WNT10A	-2.26363	-1.83833		Homo sapiens wingless-type MMTV integration site family, member 10A (WNT10A), mRNA [NM_025216]
23328	A_23_P37127	FOXA1	-1.18707	-1.58917		Homo sapiens forkhead box A1 (FOXA1), mRNA [NM_004496]
23349	A_23_P204947	GJB2	1.10426	0.559451		Homo sapiens gap junction protein, beta 2, 26kDa (connexin 26) (GJB2), mRNA [NM_004004]
23354	A_23_P501193	KCNJ16	-0.242903	1.2663		Homo sapiens potassium inwardly-rectifying channel, subfamily J, member 16 (KCNJ16), transcript variant 2, mRNA [NM_170741]
23365	A_24_P127641	ENST00000378953	-1.57001	0.234526		Homo sapiens cDNA FLJ46914 fis, clone SPLEN2027852. [AK128882]
23406	A_24_P161933	CR608347	-1.18573	-0.269039		full-length cDNA clone CS0DG002YJ10 of B cells (Ramos cell line) of Homo sapiens (human). [CR608347]
23470	A_23_P161428	ANKRD22	0.219366	-1.71876		Homo sapiens ankyrin repeat domain 22 (ANKRD22), mRNA [NM_144590]
23476	A_23_P257704	HSPB1	-1.5348	-0.974561		Homo sapiens heat shock 27kDa protein 1 (HSPB1), mRNA [NM_001540]
23490	A_24_P401601	A_24_P401601	0.481325	-1.13445		Unknown
23535	A_23_P42335	FANCE	0.683552	1.31835		Homo sapiens Fanconi anemia, complementation group E (FANCE), mRNA [NM_021922]
23545	A_23_P398275	FLJ22795	-1.36566	-0.772943		Homo sapiens colon cancer-associated antigen AgSK1-2HT-ECS mRNA, complete cds. [AF316855]
23556	A_23_P206359	CDH1	-1.95697	-0.804226		Homo sapiens cadherin 1, type 1, E-cadherin (epithelial) (CDH1), mRNA [NM_004360]
23590	A_24_P335092	SAA1	-1.59486	0.974766		Homo sapiens serum amyloid A1 (SAA1), transcript variant 1, mRNA [NM_000331]
23598	A_23_P214821	EDN1	-1.79617	-0.833713		Homo sapiens endothelin 1 (EDN1), mRNA [NM_001955]
23600	A_23_P115261	AGT	0.57944	2.2409		Homo sapiens angiotensinogen (serpin peptidase inhibitor, clade A, member 8) (AGT), mRNA [NM_000029]
23606	A_24_P662972	THC2355570	0.703903	1.07483		Unknown
23635	A_23_P21207	UBE1L	-1.03452	-0.56963		Homo sapiens ubiquitin-activating enzyme E1-like (UBE1L), mRNA [NM_003335]
23647	A_23_P353704	RP5-1022P6.2	0.429912	1.27003		Homo sapiens hypothetical protein KIAA1434 (KIAA1434), mRNA [NM_019593]
23654	A_24_P140608	HBEGF	1.0967	1.01986		Homo sapiens heparin-binding EGF-like growth factor (HBEGF), mRNA [NM_001945]
23675	A_24_P336417	XPR1	0.742848	1.26552		Homo sapiens xenotropic and polytropic retrovirus receptor (XPR1), mRNA [NM_004736]
23680	A_32_P35751	THC2288230	-0.656081	-1.11795		Unknown
23706	A_24_P399490	KLK10	-1.87819	-1.18642		Homo sapiens kallikrein 10 (KLK10), transcript variant 1, mRNA [NM_002776]
23740	A_23_P71328	MATN2	-1.67101	-0.577802		Homo sapiens matrilin 2 (MATN2), transcript variant 2, mRNA [NM_030583]
23751	A_23_P200443	SHC1	1.09617	0.640196		Homo sapiens SHC (Src homology 2 domain containing) transforming protein 1 (SHC1), transcript variant 2, mRNA [NM_003029]
23796	A_32_P25050	RDH10	-2.23443	-1.24367		Homo sapiens retinol dehydrogenase 10 (all-trans) (RDH10), mRNA [NM_172037]
23797	A_23_P255104	LHFPL2	-0.360438	1.15349		Homo sapiens lipoma HMGIC fusion partner-like 2 (LHFPL2), mRNA [NM_005779]
23809	A_32_P188993	THC2430775	-0.869999	-1.32922		Q5VWQ4 (Q5VWQ4) Potassium channel tetramerisation domain containing 3 (Fragment), partial (8%) [THC2430775]
23810	A_24_P62668	ENST00000367012	1.23445	-0.28336		Homo sapiens cDNA FLJ11363 fis, clone HEMBA1000251. [AK021425]
23821	A_23_P64873	DCN	2.35799	3.97293		Homo sapiens decorin (DCN), transcript variant A1, mRNA [NM_001920]
23826	A_23_P122216	LOX	-0.0796166	1.58355		Homo sapiens lysyl oxidase (LOX), mRNA [NM_002317]
23827	A_24_P782437	THC2280033	-1.31138	-0.518037		ALU5_HUMAN (P39192) Alu subfamily SC sequence contamination warning entry, partial (24%) [THC2280033]
23854	A_23_P117912	ENST00000220507	-2.43283	-1.20007		full-length cDNA clone CS0DI031YH01 of Placenta Cot 25-normalized of Homo sapiens (human). [CR618466]
23855	A_23_P160934	ANP32E	1.15053	0.636697		Homo sapiens acidic (leucine-rich) nuclear phosphoprotein 32 family, member E (ANP32E), mRNA [NM_030920]
23856	A_23_P153026	GAA	-1.37462	-0.230623		Homo sapiens glucosidase, alpha; acid (Pompe disease, glycogen storage disease type II) (GAA), mRNA [NM_000152]
23860	A_24_P357465	TP53INP2	-1.74261	-1.17553		Homo sapiens tumor protein p53 inducible nuclear protein 2 (TP53INP2), mRNA [NM_021202]
23864	A_23_P210747	CGI-09	1.97645	0.995495		Homo sapiens CGI-09 protein (CGI-09), mRNA [NM_015939]
23873	A_23_P201808	PPAP2B	-1.0108	-0.305391		Homo sapiens phosphatidic acid phosphatase type 2B (PPAP2B), transcript variant 1, mRNA [NM_003713]
23881	A_24_P653354	THC2440229	0.0762811	1.11938		Unknown
23883	A_23_P21324	TWIST2	1.30626	0.43127		Homo sapiens twist homolog 2 (Drosophila) (TWIST2), mRNA [NM_057179]
23914	A_24_P633575	AF086329	1.04852	0.111072		Homo sapiens full length insert cDNA clone ZD54C08. [AF086329]
23922	A_23_P148768	F5	2.95181	3.26054		Homo sapiens coagulation factor V (proaccelerin, labile factor) (F5), mRNA [NM_000130]
23929	A_23_P52336	UNC5B	-1.73199	-0.4009		Homo sapiens unc-5 homolog B (C. elegans) (UNC5B), mRNA [NM_170744]
23942	A_23_P25019	PRIM1	1.00474	-0.0499698		Homo sapiens primase, polypeptide 1, 49kDa (PRIM1), mRNA [NM_000946]
23950	A_23_P218646	TNFRSF6B	1.35132	0.0712163		Homo sapiens tumor necrosis factor receptor superfamily, member 6b, decoy (TNFRSF6B), transcript variant M68C, mRNA [NM_032945]
23953	A_23_P200780	TGFBR3	1.09703	2.23257		Homo sapiens transforming growth factor, beta receptor III (betaglycan, 300kDa) (TGFBR3), mRNA [NM_003243]
23957	A_32_P6682	BQ926066	0.653222	1.42966		AGENCOURT_8878877 Lupski_sciatic_nerve Homo sapiens cDNA clone IMAGE:6202171 5', mRNA sequence [BQ926066]
23966	A_23_P80032	E2F1	-0.284376	-1.04025		Homo sapiens E2F transcription factor 1 (E2F1), mRNA [NM_005225]
23972	A_23_P43164	SULF1	2.21135	1.7979		Homo sapiens sulfatase 1 (SULF1), mRNA [NM_015170]
23976	A_23_P427703	MT1L	2.0671	0.225812		H.sapiens mRNA for metallothionein isoform 1R. [X97261]
23991	A_24_P117301	MCM3APAS	1.08066	1.11508		Homo sapiens MCM3 minichromosome maintenance deficient 3 (S. cerevisiae) associated protein antisense (MCM3APAS) on chromosome 21 [NR_002776]
24003	A_23_P86089	VWA1	-1.28241	-1.23456		Homo sapiens von Willebrand factor A domain containing 1 (VWA1), transcript variant 1, mRNA [NM_022834]
24013	A_23_P35546	THC2344956	0.235092	1.10765		Unknown
24027	A_23_P43763	PLLP	1.01344	0.268224		Homo sapiens transmembrane 4 superfamily member 11 (plasmolipin) (TM4SF11), mRNA [NM_015993]
24051	A_24_P482189	THC2408010	-1.19067	-0.915779		K467_HUMAN (P60985) KIPV467 protein precursor (UNQ467/PRO826), partial (12%) [THC2408010]
24054	A_23_P144054	PRKCD	-0.912059	-1.13459		Homo sapiens protein kinase C, delta (PRKCD), transcript variant 1, mRNA [NM_006254]
24081	A_23_P3215	DTWD1	1.0692	1.01475		Homo sapiens x 009 protein mRNA, complete cds. [AF168717]
24084	A_24_P314159	APP	-1.10935	-0.510171		Homo sapiens amyloid beta (A4) precursor protein (peptidase nexin-II, Alzheimer disease) (APP), transcript variant 1, mRNA [NM_000484]
24097	A_32_P150086	THC2308160	-1.91348	-0.449743		Q5TYW2 (Q5TYW2) OTTHUMP00000032570, partial (17%) [THC2308160]
24110	A_23_P200443	SHC1	1.13399	0.684321		Homo sapiens SHC (Src homology 2 domain containing) transforming protein 1 (SHC1), transcript variant 2, mRNA [NM_003029]
24125	A_24_P532589	RP11-11C5.2	1.14696	0.213967		Homo sapiens cDNA: FLJ21869 fis, clone HEP02442. [AK025522]
24126	A_23_P149448	HES4	-1.0448	-0.550071		Homo sapiens hairy and enhancer of split 4 (Drosophila) (HES4), mRNA [NM_021170]
24132	A_32_P57013	BU540282	0.59615	1.1885		AGENCOURT_10326456 NIH_MGC_141 Homo sapiens cDNA clone IMAGE:6571686 5', mRNA sequence [BU540282]
24160	A_24_P298409	HLA-C	-1.3639	-0.233611		Homo sapiens major histocompatibility complex, class I, C (HLA-C), mRNA [NM_002117]
24180	A_23_P166109	FLRT3	-1.00626	0.376907		Homo sapiens fibronectin leucine rich transmembrane protein 3 (FLRT3), transcript variant 2, mRNA [NM_198391]
24219	A_23_P41327	LYAR	1.60511	0.0670525		Homo sapiens hypothetical protein FLJ20425 (LYAR), mRNA [NM_017816]
24222	A_24_P370702	GBP3	-1.0596	-0.531891		Homo sapiens guanylate binding protein 3 (GBP3), mRNA [NM_018284]
24234	A_23_P55738	CEACAM1	-2.12715	-1.85469		Homo sapiens carcinoembryonic antigen-related cell adhesion molecule 1 (biliary glycoprotein) (CEACAM1), transcript variant 1, mRNA [NM_001712]
24250	A_23_P23303	EXO1	1.33788	-0.388364		Homo sapiens exonuclease 1 (EXO1), transcript variant 3, mRNA [NM_003686]
24265	A_24_P934704	A_24_P934704	-1.67618	-1.67521		Unknown
24316	A_23_P379649	BMF	-2.50094	-1.78532		Homo sapiens Bcl2 modifying factor (BMF), transcript variant 1, mRNA [NM_001003940]
24334	A_24_P416961	ARVCF	-0.968251	-1.00161		Homo sapiens armadillo repeat gene deletes in velocardiofacial syndrome (ARVCF), mRNA [NM_001670]
24341	A_24_P501544	YPEL2	-1.35685	-0.645515		Homo sapiens yippee-like 2 (Drosophila) (YPEL2), mRNA [NM_001005404]
24347	A_23_P313512	DCP1B	1.09155	0.926302		Homo sapiens DCP1 decapping enzyme homolog B (S. cerevisiae) (DCP1B), mRNA [NM_152640]
24362	A_23_P215634	IGFBP3	-1.98014	-0.785844		Homo sapiens insulin-like growth factor binding protein 3 (IGFBP3), transcript variant 1, mRNA [NM_001013398]
24411	A_23_P308519	SLC9A3R1	-0.973537	-1.50741		Homo sapiens solute carrier family 9 (sodium/hydrogen exchanger), member 3 regulator 1 (SLC9A3R1), mRNA [NM_004252]
24434	A_24_P341546	A_24_P341546	-1.55516	-1.99992		Unknown
24471	A_23_P103503	MDM4	0.848602	1.82373		Homo sapiens Mdm4, transformed 3T3 cell double minute 4, p53 binding protein (mouse) (MDM4), mRNA [NM_002393]
24514	A_23_P216966	PTGS1	-0.362037	-1.68401		Homo sapiens prostaglandin-endoperoxide synthase 1 (prostaglandin G/H synthase and cyclooxygenase) (PTGS1), transcript variant 1, mRNA [NM_000962]
24516	A_23_P87238	SAA4	-1.07833	1.61607		Homo sapiens serum amyloid A4, constitutive (SAA4), mRNA [NM_006512]
24517	A_24_P313186	CALM1	-0.744232	-1.39024		Homo sapiens calmodulin 1 (phosphorylase kinase, delta) (CALM1), mRNA [NM_006888]
24530	A_24_P165082	ZNF222	-1.31542	-0.778446		Homo sapiens zinc finger protein 222 (ZNF222), mRNA [NM_013360]
24534	A_32_P168853	AK123481	0.158635	1.02273		Homo sapiens cDNA FLJ41487 fis, clone BRTHA2004350. [AK123481]
24535	A_23_P7212	CFI	-1.41957	0.0289676		Homo sapiens complement factor I (CFI), mRNA [NM_000204]
24538	A_23_P3215	DTWD1	1.11836	1.02293		Homo sapiens x 009 protein mRNA, complete cds. [AF168717]
24544	A_23_P39050	ENST00000341191	-0.713254	-1.01191		Homo sapiens ZFP-36 for a zinc finger protein, mRNA (cDNA clone IMAGE:4304302), containing frame-shift errors. [BC052597]
24574	A_23_P138931	MMP13	-2.27986	-1.34792		Homo sapiens matrix metallopeptidase 13 (collagenase 3) (MMP13), mRNA [NM_002427]
24584	A_23_P167401	PCDHB11	-0.38588	1.46183		Homo sapiens protocadherin beta 11 (PCDHB11), mRNA [NM_018931]
24631	A_23_P360797	NTF3	-1.16332	-0.431192		Homo sapiens neurotrophin 3 (NTF3), mRNA [NM_002527]
24646	A_23_P155052	APOL6	-1.29015	-0.785305		Homo sapiens apolipoprotein L, 6 (APOL6), mRNA [NM_030641]
24662	A_24_P55295	GJA1	1.96448	1.34591		Homo sapiens gap junction protein, alpha 1, 43kDa (connexin 43) (GJA1), mRNA [NM_000165]
24663	A_24_P375962	A_24_P375962	-0.558909	-1.04471		Unknown
24675	A_24_P119745	FN1	1.51246	1.16241		Homo sapiens fibronectin 1 (FN1), transcript variant 1, mRNA [NM_212482]
24683	A_23_P148984	DARS2	1.59694	0.602277		Homo sapiens aspartyl-tRNA synthetase 2 (mitochondrial) (DARS2), mRNA [NM_018122]
24688	A_23_P125829	PGK1	-0.27198	-1.02313		Homo sapiens phosphoglycerate kinase 1 (PGK1), mRNA [NM_000291]
24784	A_23_P134366	ETV1	1.64631	0.0404636		Homo sapiens ets variant gene 1 (ETV1), mRNA [NM_004956]
24788	A_32_P392830	LOC283278	-1.18081	-0.980291		Homo sapiens mRNA; cDNA DKFZp686B1134 (from clone DKFZp686B1134). [AL833334]
24795	A_24_P130959	KIAA1804	1.19342	0.768622		Homo sapiens mixed lineage kinase 4 (KIAA1804), mRNA [NM_032435]
24812	A_23_P160618	SH2D2A	1.19381	0.424007		Homo sapiens SH2 domain protein 2A (SH2D2A), mRNA [NM_003975]
24814	A_23_P46903	CAMK2G	-1.16224	-1.41068		Homo sapiens calcium/calmodulin-dependent protein kinase (CaM kinase) II gamma (CAMK2G), transcript variant 1, mRNA [NM_172171]
24817	A_32_P83845	HEY1	1.21567	0.197636		Homo sapiens hairy/enhancer-of-split related with YRPW motif 1 (HEY1), transcript variant 1, mRNA [NM_012258]
24828	A_24_P41276	SVEP1	1.36668	1.288		Homo sapiens cDNA FLJ90754 fis, clone PLACE4000354, weakly similar to COMPLEMENT RECEPTOR TYPE 1 PRECURSOR. [AK075235]
24857	A_23_P210451	KCNK15	-1.79097	-1.39901		Homo sapiens cDNA clone IMAGE:6575075. [BC082981]
24873	A_23_P29939	SNCA	1.48032	0.903979		Homo sapiens synuclein, alpha (non A4 component of amyloid precursor) (SNCA), transcript variant NACP112, mRNA [NM_007308]
24903	A_23_P29939	SNCA	1.41935	1.0014		Homo sapiens synuclein, alpha (non A4 component of amyloid precursor) (SNCA), transcript variant NACP112, mRNA [NM_007308]
24949	A_23_P252163	DAPK1	-1.24021	-0.446024		Homo sapiens death-associated protein kinase 1 (DAPK1), mRNA [NM_004938]
24962	A_23_P139820	SLC11A2	0.04565	1.0167		Homo sapiens solute carrier family 11 (proton-coupled divalent metal ion transporters), member 2 (SLC11A2), mRNA [NM_000617]
24975	A_23_P52556	CTSD	-1.04266	-0.458466		Homo sapiens cathepsin D (lysosomal aspartyl peptidase) (CTSD), mRNA [NM_001909]
24981	A_23_P137381	ID3	-1.06527	-0.882691		Homo sapiens inhibitor of DNA binding 3, dominant negative helix-loop-helix protein (ID3), mRNA [NM_002167]
25010	A_24_P50057	A_24_P50057	0.666825	1.00345		Unknown
25042	A_24_P686992	ENST00000288911	0.783536	1.60632		Homo sapiens mRNA; cDNA DKFZp686H1459 (from clone DKFZp686H1459). [BX647769]
25047	A_23_P106844	MT2A	2.73675	0.66154		Homo sapiens metallothionein 2A (MT2A), mRNA [NM_005953]
25051	A_23_P37127	FOXA1	-1.17652	-1.48988		Homo sapiens forkhead box A1 (FOXA1), mRNA [NM_004496]
25054	A_32_P162494	THC2375981	-2.08212	-0.497014		Q5SSW7 (Q5SSW7) CAMP responsive elment binding protein-like 1, partial (5%) [THC2375981]
25069	A_32_P30004	AF086044	0.567562	1.31509		Homo sapiens full length insert cDNA clone YX74D05. [AF086044]
25093	A_24_P273738	ENST00000256367	-1.18197	-1.01637		Homo sapiens mRNA for KIAA0227 gene, partial cds. [D86980]
25104	A_23_P149529	TACSTD2	-2.32178	-1.12776		Homo sapiens tumor-associated calcium signal transducer 2 (TACSTD2), mRNA [NM_002353]
25107	A_24_P596251	A_24_P596251	2.96187	2.58802		Unknown
25126	A_23_P113716	HLA-C	-1.38651	-0.14479		Homo sapiens major histocompatibility complex, class I, C, mRNA (cDNA clone MGC:2285 IMAGE:3345005), complete cds. [BC002463]
25161	A_32_P170736	AK098422	-0.0654314	1.35563		Homo sapiens cDNA FLJ25556 fis, clone JTH02629. [AK098422]
25199	A_23_P101960	ZFP36L2	0.99814	1.19882		Homo sapiens zinc finger protein 36, C3H type-like 2 (ZFP36L2), mRNA [NM_006887]
25229	A_32_P234459	HLA-H	-1.23478	-0.278985		Homo sapiens major histocompatibility complex, class I, H (pseudogene) (HLA-H) on chromosome 6 [NR_001434]
25251	A_23_P200443	SHC1	1.0844	0.652539		Homo sapiens SHC (Src homology 2 domain containing) transforming protein 1 (SHC1), transcript variant 2, mRNA [NM_003029]
25271	A_23_P34325	LRP8	1.54767	-0.46137		Homo sapiens low density lipoprotein receptor-related protein 8, apolipoprotein e receptor (LRP8), transcript variant 2, mRNA [NM_033300]
25282	A_24_P148796	MST1	-0.197929	1.04865		Homo sapiens macrophage stimulating 1 (hepatocyte growth factor-like) (MST1), mRNA [NM_020998]
25323	A_32_P220161	BI497361	-0.0279029	1.16564		df135e07.y1 Morton Fetal Cochlea Homo sapiens cDNA clone IMAGE:2537964 5', mRNA sequence [BI497361]
25327	A_23_P377965	C18orf18	-1.0012	-0.718379		Homo sapiens chromosome 18 open reading frame 18, mRNA (cDNA clone MGC:17515 IMAGE:3457488), complete cds. [BC010538]
25336	A_23_P111701	GNG11	2.3307	0.559491		Homo sapiens guanine nucleotide binding protein (G protein), gamma 11 (GNG11), mRNA [NM_004126]
25349	A_23_P92140	MYD88	-1.06833	-0.15665		Homo sapiens myeloid differentiation primary response gene (88) (MYD88), mRNA [NM_002468]
25361	A_24_P342226	ATP8B3	0.791568	1.34612		Homo sapiens cDNA FLJ43235 fis, clone HCHON2004007, highly similar to Potential phospholipid-transporting ATPase IK (EC 3.6.3.13). [AK125225]
25362	A_23_P99163	FLJ11259	-1.27978	0.252578		Homo sapiens hypothetical protein FLJ11259 (FLJ11259), mRNA [NM_018370]
25383	A_24_P84130	AK024680	0.495859	1.23732		Homo sapiens cDNA: FLJ21027 fis, clone CAE07110. [AK024680]
25398	A_23_P255672	ABLIM2	0.0575693	2.03664		Homo sapiens actin binding LIM protein family, member 2 (ABLIM2), mRNA [NM_032432]
25460	A_23_P123905	EXOSC3	1.05344	-0.0409093		Homo sapiens exosome component 3 (EXOSC3), transcript variant 1, mRNA [NM_016042]
25466	A_23_P121253	TNFSF10	-1.90156	-0.29744		Homo sapiens tumor necrosis factor (ligand) superfamily, member 10 (TNFSF10), mRNA [NM_003810]
25471	A_24_P305570	RIN2	0.447615	1.30544		Homo sapiens Ras and Rab interactor 2 (RIN2), mRNA [NM_018993]
25506	A_24_P305541	TRIB3	1.2302	0.114294		Homo sapiens tribbles homolog 3 (Drosophila) (TRIB3), mRNA [NM_021158]
25512	A_24_P354715	NT5E	1.36952	0.0203628		Homo sapiens 5'-nucleotidase, ecto (CD73) (NT5E), mRNA [NM_002526]
25515	A_23_P97906	NT5C2	-1.01041	-0.466474		Homo sapiens 5'-nucleotidase, cytosolic II (NT5C2), mRNA [NM_012229]
25554	A_32_P139894	BF514513	0.905979	1.24733		UI-H-BW1-anf-g-07-0-UI.s1 NCI_CGAP_Sub7 Homo sapiens cDNA clone IMAGE:3082188 3', mRNA sequence [BF514513]
25579	A_23_P216278	DDEF1	1.01475	0.625324		Homo sapiens development and differentiation enhancing factor 1 (DDEF1), mRNA [NM_018482]
25582	A_23_P212119	GALNTL2	1.56235	2.43852		Homo sapiens UDP-N-acetyl-alpha-D-galactosamine:polypeptide N-acetylgalactosaminyltransferase-like 2 (GALNTL2), mRNA [NM_054110]
25624	A_24_P934989	THC2443880	1.00884	0.187839		Unknown
25626	A_23_P10194	SEZ6L2	-1.75191	-1.45713		Homo sapiens seizure related 6 homolog (mouse)-like 2 (SEZ6L2), transcript variant 2, mRNA [NM_201575]
25627	A_23_P371155	WTAP	0.439321	1.61967		Homo sapiens Wilms tumor 1 associated protein (WTAP), transcript variant 1, mRNA [NM_004906]
25642	A_23_P399001	CXXC5	-1.41661	-1.89441		Homo sapiens CXXC finger 5 (CXXC5), mRNA [NM_016463]
25691	A_23_P3602	LOC645919	1.01046	0.85662		PREDICTED: Homo sapiens similar to Peroxisomal coenzyme A diphosphatase NUDT7 (Nucleoside diphosphate-linked moiety X motif 7) (Nudix motif 7) (LOC645919), mRNA [XM_928889]
25697	A_23_P421436	ADD2	1.01865	0.0548696		Homo sapiens adducin 2 (beta) (ADD2), transcript variant beta-4, mRNA [NM_017488]
25701	A_23_P123234	A_23_P123234	-1.49162	-1.77009		Unknown
25736	A_24_P64167	PTGS1	-0.825817	-1.49541		Homo sapiens prostaglandin-endoperoxide synthase 1 (prostaglandin G/H synthase and cyclooxygenase) (PTGS1), transcript variant 1, mRNA [NM_000962]
25745	A_23_P161194	VIM	4.14468	4.40008		Homo sapiens vimentin (VIM), mRNA [NM_003380]
25750	A_24_P843604	ENST00000340621	-1.30714	-0.429045		Homo sapiens mRNA; cDNA DKFZp686E2239 (from clone DKFZp686E2239). [BX648696]
25759	A_24_P195974	A_24_P195974	-1.50231	-1.64379		Unknown
25760	A_23_P859	ADSS	1.03482	0.32309		Homo sapiens adenylosuccinate synthase (ADSS), mRNA [NM_001126]
25761	A_23_P34744	CTSK	0.213358	1.74377		Homo sapiens cathepsin K (pycnodysostosis) (CTSK), mRNA [NM_000396]
25764	A_23_P206741	A_23_P206741	1.31702	0.497662		Unknown
25767	A_32_P101689	FAM3C	-0.926938	-1.03541		Homo sapiens family with sequence similarity 3, member C (FAM3C), transcript variant 1, mRNA [NM_014888]
25787	A_32_P230828	GAS5	1.22241	1.595		Homo sapiens growth arrest-specific 5 (GAS5) on chromosome 1 [NR_002578]
25790	A_24_P38930	CTNND1	-1.02751	-0.762024		Homo sapiens catenin (cadherin-associated protein), delta 1 (CTNND1), mRNA [NM_001331]
25803	A_23_P121926	SEPP1	-1.94742	0.672307		Homo sapiens selenoprotein P, plasma, 1 (SEPP1), mRNA [NM_005410]
25817	A_24_P399341	A_24_P399341	0.628743	1.37367		Unknown
25822	A_32_P65843	THC2289112	0.740191	1.22382		Unknown
25839	A_24_P388786	ENST00000382416	-0.128609	1.0798		Homo sapiens cDNA: FLJ23103 fis, clone LNG07621. [AK026756]
25848	A_24_P315535	SPRED2	1.0431	0.684163		Homo sapiens sprouty-related, EVH1 domain containing 2 (SPRED2), mRNA [NM_181784]
25860	A_23_P206284	GPR56	-1.07325	-1.07126		Homo sapiens G protein-coupled receptor 56 (GPR56), transcript variant 3, mRNA [NM_201525]
25867	A_32_P74409	ENST00000339446	-0.71567	1.7455		Homo sapiens hypothetical LOC387763, mRNA (cDNA clone IMAGE:6272440), partial cds. [BC052560]
25890	A_24_P76809	PTPRO	1.10495	0.192017		Homo sapiens protein tyrosine phosphatase, receptor type, O, mRNA (cDNA clone IMAGE:4610767), complete cds. [BC035960]
25902	A_23_P29939	SNCA	1.36382	1.02998		Homo sapiens synuclein, alpha (non A4 component of amyloid precursor) (SNCA), transcript variant NACP112, mRNA [NM_007308]
25936	A_23_P118122	RGS11	0.719788	1.17076		Homo sapiens regulator of G-protein signalling 11 (RGS11), transcript variant 2, mRNA [NM_003834]
25950	A_32_P69386	A_32_P69386	-1.40303	-0.663679		Unknown
25952	A_23_P101759	FUT5	-1.17012	-1.39196		Homo sapiens fucosyltransferase 5 (alpha (1,3) fucosyltransferase) (FUT5), mRNA [NM_002034]
25959	A_23_P369919	RAB4A	1.21293	1.14613		Homo sapiens RAB4A, member RAS oncogene family (RAB4A), mRNA [NM_004578]
25989	A_23_P253622	KIAA1641	1.39034	2.29582		Homo sapiens KIAA1641 (KIAA1641), mRNA [NM_020970]
26001	A_23_P59869	GJE1	-1.10126	-0.616715		Homo sapiens gap junction protein, epsilon 1, 29kDa, mRNA (cDNA clone IMAGE:5228728), partial cds. [BC043381]
26004	A_32_P174110	THC2440942	0.587978	1.10836		Unknown
26005	A_23_P66454	GSDML	-1.01039	-0.510776		Homo sapiens gasdermin-like (GSDML), transcript variant 2, mRNA [NM_018530]
26015	A_24_P336931	KIAA1641	0.846118	1.06379		Homo sapiens KIAA1641 (KIAA1641), mRNA [NM_020970]
26018	A_23_P134426	GPNMB	0.403083	4.92355		Homo sapiens glycoprotein (transmembrane) nmb (GPNMB), transcript variant 1, mRNA [NM_001005340]
26040	A_23_P408353	HLA-A	-1.32693	-0.360842		Homo sapiens major histocompatibility complex, class I, A (HLA-A), mRNA [NM_002116]
26050	A_32_P42895	AW138903	-2.284	-1.42612		AW138903 UI-H-BI1-aeq-e-09-0-UI.s1 NCI_CGAP_Sub3 Homo sapiens cDNA clone IMAGE:2720344 3', mRNA sequence [AW138903]
26051	A_23_P17269	KIAA1212	1.12081	0.93079		Homo sapiens KIAA1212 (KIAA1212), mRNA [NM_018084]
26052	A_23_P126291	SNRPE	1.58099	1.04243		Homo sapiens small nuclear ribonucleoprotein polypeptide E (SNRPE), mRNA [NM_003094]
26057	A_23_P90762	STK39	-0.50832	-1.09872		Homo sapiens serine threonine kinase 39 (STE20/SPS1 homolog, yeast) (STK39), mRNA [NM_013233]
26069	A_23_P53476	LDHB	1.03512	0.0850864		Homo sapiens lactate dehydrogenase B (LDHB), mRNA [NM_002300]
26128	A_32_P224345	CB852269	-1.22124	-1.91558		CB852269 UI-CF-FN0-afm-c-12-0-UI.s1 UI-CF-FN0 Homo sapiens cDNA clone UI-CF-FN0-afm-c-12-0-UI 3', mRNA sequence [CB852269]
26159	A_24_P324886	DOCK4	0.819193	1.13235		Homo sapiens dedicator of cytokinesis 4 (DOCK4), mRNA [NM_014705]
26188	A_23_P27040	TMEM98	2.04878	1.47542		Homo sapiens transmembrane protein 98 (TMEM98), transcript variant 1, mRNA [NM_015544]
26193	A_23_P393880	KIAA1244	-1.29146	-1.12141		Homo sapiens KIAA1244 (KIAA1244), mRNA [NM_020340]
26221	A_23_P11685	PLA2G4A	1.61689	0.56465		Homo sapiens phospholipase A2, group IVA (cytosolic, calcium-dependent) (PLA2G4A), mRNA [NM_024420]
26224	A_23_P250800	ST3GAL6	0.992161	1.15301		Homo sapiens ST3 beta-galactoside alpha-2,3-sialyltransferase 6 (ST3GAL6), mRNA [NM_006100]
26233	A_24_P358406	A_24_P358406	0.43786	-1.14197		Unknown
26240	A_32_P45009	IDH1	-1.39013	-1.43581		Homo sapiens isocitrate dehydrogenase 1 (NADP+), soluble (IDH1), mRNA [NM_005896]
26247	A_23_P203882	MMP19	1.26801	1.89869		Homo sapiens matrix metallopeptidase 19 (MMP19), transcript variant 1, mRNA [NM_002429]
26248	A_24_P396231	BC040653	-1.50551	-0.117342		Homo sapiens cDNA clone IMAGE:4797120. [BC040653]
26252	A_32_P157671	A_32_P157671	-1.09285	-1.4116		Unknown
26260	A_23_P351724	TNS1	-1.60848	-0.921416		Homo sapiens tensin 1 (TNS1), mRNA [NM_022648]
26337	A_23_P171296	MPP1	1.01192	0.504663		Homo sapiens membrane protein, palmitoylated 1, 55kDa (MPP1), mRNA [NM_002436]
26347	A_23_P49972	CDC6	0.670511	-1.02408		Homo sapiens CDC6 cell division cycle 6 homolog (S. cerevisiae) (CDC6), mRNA [NM_001254]
26350	A_23_P354705	ST8SIA1	0.462885	1.9511		Homo sapiens ST8 alpha-N-acetyl-neuraminide alpha-2,8-sialyltransferase 1 (ST8SIA1), mRNA [NM_003034]
26352	A_23_P200443	SHC1	1.0723	0.65713		Homo sapiens SHC (Src homology 2 domain containing) transforming protein 1 (SHC1), transcript variant 2, mRNA [NM_003029]
26353	A_23_P139881	CCND2	-3.36258	-3.13585		Homo sapiens cyclin D2 (CCND2), mRNA [NM_001759]
26356	A_23_P74993	AK096104	0.502844	1.11992		Homo sapiens cDNA FLJ38785 fis, clone LIVER2001329. [AK096104]
26371	A_24_P219552	NFE2L1	-1.63201	-0.0360068		Homo sapiens nuclear factor (erythroid-derived 2)-like 1 (NFE2L1), mRNA [NM_003204]
26454	A_23_P374782	SH3KBP1	0.137382	-1.30814		Homo sapiens SH3-domain kinase binding protein 1 (SH3KBP1), transcript variant 1, mRNA [NM_031892]
26471	A_23_P210131	ENST00000289105	0.656277	1.39932		PREDICTED: Homo sapiens similar to ankyrin repeat domain 36 (LOC400987), mRNA [XM_376101]
26474	A_32_P199551	C3orf57	-1.24394	-1.41736		Homo sapiens chromosome 3 open reading frame 57 (C3orf57), mRNA [NM_001040100]
26555	A_23_P136909	NSBP1	1.23559	0.176405		Homo sapiens nucleosomal binding protein 1 (NSBP1), mRNA [NM_030763]
26591	A_32_P145159	A_32_P145159	0.376095	1.00096		Unknown
26604	A_23_P205355	SERPINA5	-1.99937	-1.25963		Homo sapiens serpin peptidase inhibitor, clade A (alpha-1 antiproteinase, antitrypsin), member 5 (SERPINA5), mRNA [NM_000624]
26635	A_32_P20703	AK026418	0.54577	1.08076		Homo sapiens cDNA: FLJ22765 fis, clone KAIA1180. [AK026418]
26663	A_23_P115261	AGT	0.319561	2.29586		Homo sapiens angiotensinogen (serpin peptidase inhibitor, clade A, member 8) (AGT), mRNA [NM_000029]
26664	A_23_P125829	PGK1	-0.258408	-1.01581		Homo sapiens phosphoglycerate kinase 1 (PGK1), mRNA [NM_000291]
26751	A_32_P197053	BC035417	1.1698	0.979264		Homo sapiens, clone IMAGE:5167600, mRNA. [BC035417]
26821	A_23_P434118	CEACAM1	-2.11547	-1.76073		Homo sapiens carcinoembryonic antigen-related cell adhesion molecule 1 (biliary glycoprotein) (CEACAM1), transcript variant 2, mRNA [NM_001024912]
26866	A_23_P92672	OCLN	-1.68964	-0.369761		Homo sapiens occludin (OCLN), mRNA [NM_002538]
26869	A_23_P148047	PTGER4	1.37905	0.544326		Homo sapiens prostaglandin E receptor 4 (subtype EP4) (PTGER4), mRNA [NM_000958]
26871	A_32_P78491	ETV1	1.1466	0.142022		Homo sapiens ets variant gene 1 (ETV1), mRNA [NM_004956]
26901	A_23_P383835	ACAT2	1.46515	-0.103126		Homo sapiens acetyl-Coenzyme A acetyltransferase 2 (acetoacetyl Coenzyme A thiolase) (ACAT2), mRNA [NM_005891]
26923	A_23_P161501	UBTD1	-0.787119	-1.08709		Homo sapiens ubiquitin domain containing 1 (UBTD1), mRNA [NM_024954]
26929	A_23_P5211	MUC16	-2.35707	-1.46592		Homo sapiens mucin 16, cell surface associated (MUC16), mRNA [NM_024690]
26943	A_23_P64372	TCN1	-3.28703	-1.23608		Homo sapiens transcobalamin I (vitamin B12 binding protein, R binder family) (TCN1), mRNA [NM_001062]
26975	A_23_P76488	EMP1	-1.83493	-1.13871		Homo sapiens epithelial membrane protein 1 (EMP1), mRNA [NM_001423]
26977	A_32_P67036	BC067908	-0.0543971	1.03675		Homo sapiens cDNA clone IMAGE:30332316. [BC067908]
26981	A_32_P207169	ENST00000367013	1.66989	0.376559		Homo sapiens cDNA clone IMAGE:30520069. [BC094794]
26991	A_23_P61886	TSPAN5	1.79015	0.385555		Homo sapiens cDNA FLJ31097 fis, clone IMR321000210. [AK055659]
27004	A_23_P82478	PUS7	1.15442	0.404639		Homo sapiens pseudouridylate synthase 7 homolog (S. cerevisiae) (PUS7), mRNA [NM_019042]
27013	A_23_P103932	FGR	0.436323	2.38628		Homo sapiens Gardner-Rasheed feline sarcoma viral (v-fgr) oncogene homolog (FGR), mRNA [NM_005248]
27056	A_32_P49035	A_32_P49035	-1.01331	-0.869611		Unknown
27057	A_23_P63584	AHCTF1	1.01133	1.12834		Homo sapiens AT hook containing transcription factor 1 (AHCTF1), mRNA [NM_015446]
27060	A_32_P5480	LASS6	-1.11371	-0.142465		Homo sapiens LAG1 longevity assurance homolog 6 (S. cerevisiae) (LASS6), mRNA [NM_203463]
27074	A_24_P297551	FAM19A2	0.644651	1.2121		Homo sapiens family with sequence similarity 19 (chemokine (C-C motif)-like), member A2 (FAM19A2), mRNA [NM_178539]
27102	A_23_P72096	IL1A	1.79424	1.74858		Homo sapiens interleukin 1, alpha (IL1A), mRNA [NM_000575]
27108	A_32_P103291	SMYD3	1.48058	0.181684		Homo sapiens SET and MYND domain containing 3 (SMYD3), mRNA [NM_022743]
27127	A_23_P61590	RAB7B	1.17138	0.339967		Homo sapiens RAB7B, member RAS oncogene family (RAB7B), mRNA [NM_177403]
27185	A_23_P20484	FGL1	0.480875	2.42655		Homo sapiens fibrinogen-like 1 (FGL1), transcript variant 4, mRNA [NM_201553]
27219	A_23_P4628	ZNF606	-1.64037	-1.66782		Homo sapiens zinc finger protein 606 (ZNF606), mRNA [NM_025027]
27253	A_24_P418044	BC089454	-1.13942	-0.0648081		Homo sapiens cDNA clone MGC:105145 IMAGE:30563285, complete cds. [BC089454]
27279	A_23_P74349	CDCA1	1.23888	0.5096		Homo sapiens cell division cycle associated 1 (CDCA1), transcript variant 1, mRNA [NM_145697]
27298	A_23_P70843	BPGM	-1.33385	-1.09313		Homo sapiens 2,3-bisphosphoglycerate mutase (BPGM), transcript variant 2, mRNA [NM_199186]
27321	A_23_P204847	LCP1	2.10528	0.736984		Homo sapiens lymphocyte cytosolic protein 1 (L-plastin) (LCP1), mRNA [NM_002298]
27335	A_24_P221745	ENST00000343903	0.765584	1.68948		Homo sapiens hypothetical gene supported by BC008048, mRNA (cDNA clone IMAGE:3631157), partial cds. [BC008048]
27379	A_23_P213350	A_23_P213350	-1.09014	-0.483523		Unknown
27381	A_23_P202837	CCND1	-0.667259	-1.38507		Homo sapiens cyclin D1 (CCND1), mRNA [NM_053056]
27409	A_24_P608007	AK022390	0.0750623	1.16334		Homo sapiens cDNA FLJ12328 fis, clone MAMMA1002145. [AK022390]
27438	A_24_P241792	ZNF160	-1.08538	-0.824058		Homo sapiens zinc finger protein 160 (ZNF160), transcript variant 2, mRNA [NM_198893]
27468	A_23_P87238	SAA4	-0.981347	1.55108		Homo sapiens serum amyloid A4, constitutive (SAA4), mRNA [NM_006512]
27478	A_23_P80040	PROCR	1.48269	0.365798		Homo sapiens protein C receptor, endothelial (EPCR) (PROCR), mRNA [NM_006404]
27487	A_24_P148235	RPS27	1.49088	1.629		Homo sapiens ribosomal protein S27 (metallopanstimulin 1) (RPS27), mRNA [NM_001030]
27489	A_24_P916006	AA435826	0.474833	1.10617		AA435826 zt80a02.s1 Soares_testis_NHT Homo sapiens cDNA clone IMAGE:728618 3' similar to TR:G790819 G790819 POLYCYSTIC KIDNEY DISEASE-ASSOCIATED PROTEIN. ;, mRNA sequence [AA435826]
27515	A_23_P21485	FLJ20701	2.0414	2.3025		Homo sapiens hypothetical protein FLJ20701 (FLJ20701), mRNA [NM_017933]
27522	A_23_P138105	MED18	-0.246827	-2.04924		Homo sapiens mediator of RNA polymerase II transcription, subunit 18 homolog (S. cerevisiae) (MED18), mRNA [NM_017638]
27531	A_24_P175187	SAMD9	-2.3398	-1.84712		Homo sapiens sterile alpha motif domain containing 9 (SAMD9), mRNA [NM_017654]
27571	A_24_P921446	EMP1	-1.47178	-1.07807		Homo sapiens epithelial membrane protein 1, mRNA (cDNA clone IMAGE:4691099), partial cds. [BC017854]
27586	A_32_P75695	NOTCH2NL	0.0354353	1.11622		Homo sapiens cDNA FLJ11946 fis, clone HEMBB1000709. [AK022008]
27638	A_24_P132813	TMEM10	1.0255	1.19222		Homo sapiens transmembrane protein 10 (TMEM10), transcript variant 1, mRNA [NM_033207]
27647	A_24_P13041	PLEKHK1	-1.00663	-0.978571		Homo sapiens pleckstrin homology domain containing, family K member 1 (PLEKHK1), mRNA [NM_145307]
27651	A_23_P411723	PLAG1	-1.14613	-0.447682		Homo sapiens pleiomorphic adenoma gene 1 (PLAG1), mRNA [NM_002655]
27679	A_24_P169843	A_24_P169843	0.421193	-1.06509		Unknown
27690	A_32_P68293	THC2308158	-1.722	-0.789711		Q5TYW2 (Q5TYW2) OTTHUMP00000032570, partial (37%) [THC2308158]
27700	A_24_P503710	AK000038	-1.1893	-0.499018		Homo sapiens cDNA FLJ20031 fis, clone ADSU02180. [AK000038]
27709	A_23_P209066	THC2337454	-2.09523	-1.04698		Q7Z6D7 (Q7Z6D7) Zinc finger protein 550, partial (18%) [THC2337454]
27717	A_24_P257416	CXCL2	0.35087	1.54341		Homo sapiens chemokine (C-X-C motif) ligand 2 (CXCL2), mRNA [NM_002089]
27743	A_23_P254816	TCF15	0.450717	1.25279		Homo sapiens transcription factor 15 (basic helix-loop-helix) (TCF15), mRNA [NM_004609]
27746	A_23_P12680	PSAP	-1.48877	-0.138891		Homo sapiens prosaposin (variant Gaucher disease and variant metachromatic leukodystrophy) (PSAP), transcript variant 1, mRNA [NM_002778]
27772	A_23_P72096	IL1A	1.85866	1.71606		Homo sapiens interleukin 1, alpha (IL1A), mRNA [NM_000575]
27790	A_23_P396765	PGM2L1	-1.37941	-0.74623		Homo sapiens phosphoglucomutase 2-like 1 (PGM2L1), mRNA [NM_173582]
27816	A_32_P204676	FABP5	1.00173	-0.012705		Homo sapiens fatty acid binding protein 5 (psoriasis-associated) (FABP5), mRNA [NM_001444]
27830	A_23_P37441	B2M	-1.02109	0.381977		Homo sapiens beta-2-microglobulin (B2M), mRNA [NM_004048]
27839	A_23_P1722	C11orf52	-1.13165	-0.635129		Homo sapiens chromosome 11 open reading frame 52 (C11orf52), mRNA [NM_080659]
27867	A_32_P218707	THC2314643	-2.23805	-2.33113		Unknown
27885	A_24_P37903	THC2371798	0.0883477	1.85726		Unknown
27901	A_23_P165582	PLCL1	-0.763025	1.63222		Homo sapiens phospholipase C-like 1 (PLCL1), mRNA [NM_006226]
27906	A_32_P77933	FLJ22795	-1.24978	-0.556114		Homo sapiens colon cancer-associated antigen AgSK1-2HT-ECS mRNA, complete cds. [AF316855]
27934	A_24_P225468	ANP32E	1.0464	0.395922		Homo sapiens acidic (leucine-rich) nuclear phosphoprotein 32 family, member E (ANP32E), mRNA [NM_030920]
27936	A_23_P202206	GSTO2	1.1549	0.219333		Homo sapiens glutathione S-transferase omega 2 (GSTO2), mRNA [NM_183239]
27950	A_23_P74449	GLOXD1	1.03205	0.170596		Homo sapiens glyoxalase domain containing 1 (GLOXD1), mRNA [NM_032756]
27953	A_23_P307536	C1orf113	-2.42202	-2.39647		Homo sapiens chromosome 1 open reading frame 113 (C1orf113), mRNA [NM_024676]
27967	A_32_P166693	BQ184357	-0.267747	1.22712		UI-E-EJ1-ajs-n-23-0-UI.s1 UI-E-EJ1 Homo sapiens cDNA clone UI-E-EJ1-ajs-n-23-0-UI 3', mRNA sequence [BQ184357]
27993	A_23_P210253	DGKD	1.21035	1.20127		Homo sapiens diacylglycerol kinase, delta 130kDa (DGKD), transcript variant 2, mRNA [NM_152879]
28055	A_23_P408353	HLA-A	-1.34158	-0.338143		Homo sapiens major histocompatibility complex, class I, A (HLA-A), mRNA [NM_002116]
28088	A_32_P138437	THC2440634	0.231707	1.04761		Unknown
28096	A_24_P636301	CR618615	1.6535	0.816052		full-length cDNA clone CL0BB018ZH05 of Neuroblastoma of Homo sapiens (human). [CR618615]
28101	A_23_P103496	GBP4	-1.00898	-0.364622		Homo sapiens guanylate binding protein 4 (GBP4), mRNA [NM_052941]
28134	A_23_P144054	PRKCD	-0.936792	-1.05468		Homo sapiens protein kinase C, delta (PRKCD), transcript variant 1, mRNA [NM_006254]
28142	A_23_P121064	PTX3	1.74561	2.3726		Homo sapiens pentraxin-related gene, rapidly induced by IL-1 beta (PTX3), mRNA [NM_002852]
28162	A_23_P102000	CXCR4	2.6296	4.32677		Homo sapiens chemokine (C-X-C motif) receptor 4 (CXCR4), transcript variant 1, mRNA [NM_001008540]
28181	A_32_P97169	ENST00000377047	1.24413	1.59909		Homo sapiens mRNA; cDNA DKFZp686H20120 (from clone DKFZp686H20120). [BX640888]
28199	A_23_P200443	SHC1	1.0788	0.688367		Homo sapiens SHC (Src homology 2 domain containing) transforming protein 1 (SHC1), transcript variant 2, mRNA [NM_003029]
28209	A_24_P11506	KYNU	0.40136	1.49834		Homo sapiens kynureninase (L-kynurenine hydrolase) (KYNU), transcript variant 1, mRNA [NM_003937]
28231	A_24_P98251	VPS13B	-1.11451	-0.93725		Homo sapiens vacuolar protein sorting 13B (yeast) (VPS13B), transcript variant 5, mRNA [NM_017890]
28256	A_23_P24077	C10orf54	-1.0704	-0.65721		Homo sapiens chromosome 10 open reading frame 54 (C10orf54), mRNA [NM_022153]
28259	A_23_P92499	TLR2	-1.65039	-1.33328		Homo sapiens toll-like receptor 2 (TLR2), mRNA [NM_003264]
28282	A_23_P74547	CD53	1.20433	1.64954		Homo sapiens CD53 molecule (CD53), transcript variant 2, mRNA [NM_000560]
28291	A_23_P252740	DCC1	1.28945	-0.449278		Homo sapiens defective in sister chromatid cohesion homolog 1 (S. cerevisiae) (DCC1), mRNA [NM_024094]
28296	A_24_P201702	CLEC2B	0.202684	1.36745		Homo sapiens C-type lectin domain family 2, member B (CLEC2B), mRNA [NM_005127]
28300	A_24_P326082	HLA-E	-1.06493	-0.0734865		Homo sapiens major histocompatibility complex, class I, E (HLA-E), mRNA [NM_005516]
28316	A_23_P141180	TOM1L2	-1.48556	-1.10156		Homo sapiens cDNA FLJ31397 fis, clone NT2NE1000163. [AK055959]
28341	A_32_P50275	AK095453	-1.09928	0.0395565		Homo sapiens cDNA FLJ38134 fis, clone D9OST2000440. [AK095453]
28370	A_32_P78121	CD743044	1.06825	2.65257		CD743044 UI-H-FT1-bjx-e-03-0-UI.s1 NCI_CGAP_FT1 Homo sapiens cDNA clone UI-H-FT1-bjx-e-03-0-UI 3', mRNA sequence [CD743044]
28386	A_23_P86731	ZNF239	1.82251	1.07674		Homo sapiens zinc finger protein 239 (ZNF239), mRNA [NM_005674]
28416	A_23_P57856	BCL6	-0.519963	1.35139		Homo sapiens B-cell CLL/lymphoma 6 (zinc finger protein 51) (BCL6), transcript variant 2, mRNA [NM_138931]
28440	A_23_P202837	CCND1	-0.650508	-1.44265		Homo sapiens cyclin D1 (CCND1), mRNA [NM_053056]
28456	A_23_P87560	BTG1	-1.14805	0.169405		Homo sapiens B-cell translocation gene 1, anti-proliferative (BTG1), mRNA [NM_001731]
28501	A_23_P373100	MGC24103	1.06437	0.261094		Homo sapiens hypothetical protein MGC24103, mRNA (cDNA clone MGC:24103 IMAGE:4613905), complete cds. [BC020879]
28525	A_24_P255516	MIA3	0.620348	1.13512		Homo sapiens clone DNA150157 AAAP6077 (UNQ6077) mRNA, complete cds. [AY359091]
28529	A_23_P354609	AK095583	-0.785553	-1.0088		Homo sapiens cDNA FLJ38264 fis, clone FCBBF3001657. [AK095583]
28532	A_23_P210465	PI3	-1.03389	-0.275771		Homo sapiens peptidase inhibitor 3, skin-derived (SKALP) (PI3), mRNA [NM_002638]
28537	A_32_P164215	THC2315854	-1.31441	-1.31812		AF255676 homeoprotein C13 {Homo sapiens;} , partial (17%) [THC2315854]
28540	A_23_P109488	MGC17330	-1.15734	0.436524		Homo sapiens HGFL gene (MGC17330), mRNA [NM_052880]
28549	A_23_P434809	S100A8	2.53982	3.05783		Homo sapiens S100 calcium binding protein A8 (calgranulin A) (S100A8), mRNA [NM_002964]
28554	A_24_P904845	AK021804	1.25239	1.35445		Homo sapiens cDNA FLJ11742 fis, clone HEMBA1005508. [AK021804]
28585	A_23_P122216	LOX	-0.107254	1.60422		Homo sapiens lysyl oxidase (LOX), mRNA [NM_002317]
28586	A_24_P799858	BM768581	-1.54665	-1.37424		K-EST0051582 S14K402 Homo sapiens cDNA clone S14K402-6-G10 5', mRNA sequence [BM768581]
28608	A_23_P37127	FOXA1	-1.19922	-1.53074		Homo sapiens forkhead box A1 (FOXA1), mRNA [NM_004496]
28629	A_23_P57268	CXADR	-0.662603	1.40419		Homo sapiens coxsackie virus and adenovirus receptor (CXADR), mRNA [NM_001338]
28634	A_23_P378364	PCDH7	0.438544	1.31605		Homo sapiens BH-protocadherin (brain-heart) (PCDH7), transcript variant c, mRNA [NM_032457]
28646	A_23_P123234	A_23_P123234	-1.53684	-1.83511		Unknown
28660	A_24_P304071	IFIT2	-1.6686	-1.16944		Homo sapiens interferon-induced protein with tetratricopeptide repeats 2 (IFIT2), mRNA [NM_001547]
28674	A_23_P42975	PRKAR2B	-1.20184	-0.482166		Homo sapiens protein kinase, cAMP-dependent, regulatory, type II, beta (PRKAR2B), mRNA [NM_002736]
28680	A_24_P247587	ENST00000374717	1.31719	0.162906		Homo sapiens hypothetical protein LOC348751, mRNA (cDNA clone IMAGE:5311172). [BC039445]
28686	A_32_P228886	BX115350	1.07011	1.19805		BX115350 Soares fetal liver spleen 1NFLS Homo sapiens cDNA clone IMAGp998L11127, mRNA sequence [BX115350]
28690	A_24_P416997	APOL3	-1.24086	-0.713524		Homo sapiens apolipoprotein L, 3 (APOL3), transcript variant beta/a, mRNA [NM_145641]
28708	A_23_P7144	CXCL1	0.267877	2.12462		Homo sapiens chemokine (C-X-C motif) ligand 1 (melanoma growth stimulating activity, alpha) (CXCL1), mRNA [NM_001511]
28717	A_23_P168259	ULBP2	-1.35549	-1.12399		Homo sapiens UL16 binding protein 2 (ULBP2), mRNA [NM_025217]
28718	A_23_P321935	OSBP2	-0.416297	-1.15847		Homo sapiens oxysterol binding protein 2 (OSBP2), transcript variant 1, mRNA [NM_030758]
28733	A_23_P127948	ADM	-0.800914	1.16248		Homo sapiens adrenomedullin (ADM), mRNA [NM_001124]
28754	A_23_P5300	CPS1	1.1408	0.760651		Homo sapiens carbamoyl-phosphate synthetase 1, mitochondrial (CPS1), mRNA [NM_001875]
28765	A_23_P137856	MUC1	-1.03992	1.00085		Homo sapiens mucin 1, cell surface associated (MUC1), transcript variant 1, mRNA [NM_002456]
28783	A_23_P148768	F5	2.85471	3.38516		Homo sapiens coagulation factor V (proaccelerin, labile factor) (F5), mRNA [NM_000130]
28786	A_23_P63101	C1orf2	1.12637	0.86255		Homo sapiens chromosome 1 open reading frame 2 (C1orf2), transcript variant 1, mRNA [NM_006589]
28821	A_23_P136978	SRPX2	-0.297933	-1.2574		Homo sapiens sushi-repeat-containing protein, X-linked 2 (SRPX2), mRNA [NM_014467]
28826	A_24_P67395	KRT8	-1.2866	-1.65752		Homo sapiens keratin 8 (KRT8), mRNA [NM_002273]
28832	A_23_P121665	SORCS2	-1.49688	-0.944019		Homo sapiens sortilin-related VPS10 domain containing receptor 2 (SORCS2), mRNA [NM_020777]
28859	A_24_P374513	ENST00000334647	-0.762236	-1.18164		Q5TD55 (Q5TD55) OTTHUMP00000031270 (Fragment), complete [THC2242927]
28874	A_23_P142830	PLA2R1	0.990992	2.117		Homo sapiens phospholipase A2 receptor 1, 180kDa (PLA2R1), transcript variant 1, mRNA [NM_007366]
28876	A_24_P164549	RAB11FIP4	-0.972234	-1.46923		Homo sapiens RAB11 family interacting protein 4 (class II) (RAB11FIP4), mRNA [NM_032932]
28893	A_23_P122674	PAK1IP1	1.17588	0.12243		Homo sapiens PAK1 interacting protein 1 (PAK1IP1), mRNA [NM_017906]
28898	A_23_P204947	GJB2	1.05813	0.60601		Homo sapiens gap junction protein, beta 2, 26kDa (connexin 26) (GJB2), mRNA [NM_004004]
28917	A_32_P207767	THC2436597	-1.68453	-0.912295		Q8IW28 (Q8IW28) ARHT1 protein (Fragment), partial (10%) [THC2436597]
28918	A_23_P17269	KIAA1212	1.12321	0.941912		Homo sapiens KIAA1212 (KIAA1212), mRNA [NM_018084]
28924	A_23_P318904	SERTAD4	1.36912	-0.596195		Homo sapiens SERTA domain containing 4 (SERTAD4), mRNA [NM_019605]
28948	A_23_P152428	MARVELD3	-1.25571	-1.39672		Homo sapiens MARVEL domain containing 3 (MARVELD3), transcript variant 2, mRNA [NM_052858]
28957	A_23_P60387	NOTCH1	-1.0194	-0.0966581		Homo sapiens Notch homolog 1, translocation-associated (Drosophila) (NOTCH1), mRNA [NM_017617]
28977	A_32_P123514	BX648831	0.445172	1.5892		Homo sapiens mRNA; cDNA DKFZp686J06116 (from clone DKFZp686J06116). [BX648831]
28979	A_24_P137713	ZNF323	-1.15518	-0.0904439		Homo sapiens zinc finger protein 323 (ZNF323), transcript variant 1, mRNA [NM_030899]
28991	A_24_P402438	TGFB2	1.38724	0.391971		Homo sapiens transforming growth factor, beta 2 (TGFB2), mRNA [NM_003238]
28994	A_24_P149314	ULBP2	-1.16544	-1.04817		Homo sapiens UL16 binding protein 2 (ULBP2), mRNA [NM_025217]
28998	A_23_P318115	LOC57228	-0.577089	-1.54558		Homo sapiens small trans-membrane and glycosylated protein (LOC57228), transcript variant 1, mRNA [NM_001031628]
29005	A_23_P8913	CA2	-1.00569	-0.207318		Homo sapiens carbonic anhydrase II (CA2), mRNA [NM_000067]
29011	A_23_P107369	KIF1C	-1.0348	-0.671014		Human kinesin-like motor protein KIF1C mRNA, complete cds. [U91329]
29033	A_23_P213141	TRIM2	-0.904242	-1.14036		Homo sapiens tripartite motif-containing 2 (TRIM2), mRNA [NM_015271]
29047	A_23_P45940	TFB2M	1.63504	1.00609		Homo sapiens transcription factor B2, mitochondrial (TFB2M), mRNA [NM_022366]
29065	A_23_P252062	PPARG	1.48042	0.238575		Homo sapiens peroxisome proliferative activated receptor, gamma (PPARG), transcript variant 3, mRNA [NM_138711]
29070	A_23_P160881	SMPDL3B	-1.17431	-1.216		Homo sapiens sphingomyelin phosphodiesterase, acid-like 3B (SMPDL3B), transcript variant 2, mRNA [NM_001009568]
29088	A_24_P902313	BF129169	0.64219	1.02529		601811439F1 NIH_MGC_48 Homo sapiens cDNA clone IMAGE:4054473 5', mRNA sequence [BF129169]
29130	A_24_P7750	A_24_P7750	-1.32241	-1.69198		Unknown
29133	A_23_P434442	TCEAL3	-0.929499	-1.07372		Homo sapiens transcription elongation factor A (SII)-like 3 (TCEAL3), transcript variant 1, mRNA [NM_001006933]
29153	A_24_P25640	J03651	-0.579215	1.23763		Human DF3 breast carcinoma-associated antigen mRNA, partial cds. [J03651]
29181	A_24_P400675	C1QDC1	1.09702	0.217517		Homo sapiens C1q domain containing 1 (C1QDC1), transcript variant 2, mRNA [NM_023925]
29182	A_24_P827	SUPT3H	1.18044	0.324047		Homo sapiens suppressor of Ty 3 homolog (S. cerevisiae) (SUPT3H), transcript variant 1, mRNA [NM_003599]
29218	A_23_P120883	HMOX1	-1.06468	-0.667355		Homo sapiens heme oxygenase (decycling) 1 (HMOX1), mRNA [NM_002133]
29258	A_23_P91636	DKFZP434P211	1.17095	0.490514		Homo sapiens mRNA; cDNA DKFZp434P211 (from clone DKFZp434P211). [AL117401]
29273	A_23_P110135	WDR19	0.188302	1.07987		Homo sapiens WD repeat domain 19 (WDR19), mRNA [NM_025132]
29282	A_32_P139551	THC2316649	0.273786	1.10741		Unknown
29283	A_24_P250922	PTGS2	-1.01653	-0.439728		Homo sapiens prostaglandin-endoperoxide synthase 2 (prostaglandin G/H synthase and cyclooxygenase) (PTGS2), mRNA [NM_000963]
29291	A_23_P77422	C16orf53	1.01466	-0.171956		Homo sapiens chromosome 16 open reading frame 53 (C16orf53), mRNA [NM_024516]
29394	A_32_P172453	THC2442819	0.493692	1.02665		Unknown
29401	A_23_P254442	LOC155060	0.560696	1.01832		Homo sapiens hypothetical protein LOC155060 (LOC155060), mRNA [NM_001004302]
29405	A_23_P112220	INSL4	-0.686755	-1.06104		Homo sapiens insulin-like 4 (placenta) (INSL4), mRNA [NM_002195]
29434	A_24_P188325	UCHL5	1.30848	0.660677		Homo sapiens ubiquitin carboxyl-terminal hydrolase L5 (UCHL5), mRNA [NM_015984]
29435	A_23_P94030	LAMB1	0.495592	1.76363		Homo sapiens laminin, beta 1 (LAMB1), mRNA [NM_002291]
29460	A_24_P388528	ST6GAL1	-1.30544	-0.110194		Homo sapiens ST6 beta-galactosamide alpha-2,6-sialyltranferase 1 (ST6GAL1), transcript variant 1, mRNA [NM_173216]
29476	A_24_P128741	THC2432288	0.783242	1.55759		Q15694 (Q15694) Protein immuno-reactive with anti-PTH polyclonal antibodies (Fragment), partial (59%) [THC2432288]
29497	A_23_P72096	IL1A	1.75591	1.73613		Homo sapiens interleukin 1, alpha (IL1A), mRNA [NM_000575]
29509	A_23_P47135	NR1H3	1.07925	0.804089		Homo sapiens nuclear receptor subfamily 1, group H, member 3 (NR1H3), mRNA [NM_005693]
29512	A_23_P25003	RSN	-1.13824	0.041268		Homo sapiens restin (Reed-Steinberg cell-expressed intermediate filament-associated protein) (RSN), transcript variant 1, mRNA [NM_002956]
29515	A_24_P99984	THC2338942	-1.42342	-0.0908131		Unknown
29526	A_23_P206359	CDH1	-1.92884	-0.766578		Homo sapiens cadherin 1, type 1, E-cadherin (epithelial) (CDH1), mRNA [NM_004360]
29543	A_23_P206359	CDH1	-1.93072	-0.766926		Homo sapiens cadherin 1, type 1, E-cadherin (epithelial) (CDH1), mRNA [NM_004360]
29555	A_23_P218237	LCAT	0.251726	1.10174		Homo sapiens lecithin-cholesterol acyltransferase (LCAT), mRNA [NM_000229]
29602	A_23_P383915	BTBD16	0.344735	1.06151		Homo sapiens BTB (POZ) domain containing 16 (BTBD16), mRNA [NM_144587]
29608	A_23_P362694	C4orf7	0.831475	2.32373		Homo sapiens chromosome 4 open reading frame 7 (C4orf7), mRNA [NM_152997]
29613	A_23_P89249	ERBB2	-1.27126	-0.559434		Homo sapiens v-erb-b2 erythroblastic leukemia viral oncogene homolog 2, neuro/glioblastoma derived oncogene homolog (avian) (ERBB2), transcript variant 2, mRNA [NM_001005862]
29623	A_32_P128399	A_32_P128399	1.19572	-0.157342		Unknown
29631	A_23_P160354	AKT3	1.10742	0.92292		Homo sapiens v-akt murine thymoma viral oncogene homolog 3 (protein kinase B, gamma) (AKT3), transcript variant 2, mRNA [NM_181690]
29632	A_23_P115478	PADI1	-1.78134	-1.88614		Homo sapiens peptidyl arginine deiminase, type I (PADI1), mRNA [NM_013358]
29650	A_24_P760960	THC2386192	0.0640453	1.35186		Q9F522 (Q9F522) TraB protein, partial (7%) [THC2386192]
29652	A_23_P359214	ENST00000335083	-1.02778	-0.19016		Homo sapiens cDNA FLJ39396 fis, clone PLACE6008640. [AK096715]
29705	A_23_P90470	A_23_P90470	-1.66408	-1.46093		Unknown
29718	A_23_P108823	OSBPL6	1.68858	1.94063		Homo sapiens oxysterol binding protein-like 6 (OSBPL6), transcript variant 1, mRNA [NM_032523]
29723	A_24_P14464	WFDC2	-3.30122	-1.64802		Homo sapiens WAP four-disulfide core domain 2 (WFDC2), transcript variant 2, mRNA [NM_080736]
29767	A_23_P98350	BIRC3	0.00302153	2.15819		Homo sapiens baculoviral IAP repeat-containing 3 (BIRC3), transcript variant 1, mRNA [NM_001165]
29769	A_23_P23318	WDR3	1.126	0.340857		Homo sapiens WD repeat domain 3 (WDR3), mRNA [NM_006784]
29813	A_23_P215634	IGFBP3	-2.09498	-0.786233		Homo sapiens insulin-like growth factor binding protein 3 (IGFBP3), transcript variant 1, mRNA [NM_001013398]
29838	A_23_P52986	VWCE	-1.18938	0.495126		Homo sapiens von Willebrand factor C and EGF domains (VWCE), mRNA [NM_152718]
29848	A_24_P188377	CD55	0.57605	1.04168		Homo sapiens CD55 molecule, decay accelerating factor for complement (Cromer blood group) (CD55), mRNA [NM_000574]
29861	A_23_P129291	TGM5	-2.02709	-1.63627		Homo sapiens transglutaminase 5 (TGM5), transcript variant 1, mRNA [NM_201631]
29883	A_23_P132718	SEMA3B	-0.0109853	-1.25161		Homo sapiens sema domain, immunoglobulin domain (Ig), short basic domain, secreted, (semaphorin) 3B (SEMA3B), transcript variant 1, mRNA [NM_004636]
29898	A_32_P124727	THC2336713	-2.21992	-0.382707		HUMA1ACM alpha-1-antichymotrypsin {Homo sapiens;} , partial (17%) [THC2336713]
29936	A_24_P161933	CR608347	-1.15016	-0.239508		full-length cDNA clone CS0DG002YJ10 of B cells (Ramos cell line) of Homo sapiens (human). [CR608347]
29977	A_23_P122127	FYB	-2.02712	-0.819057		Homo sapiens FYN binding protein (FYB-120/130) (FYB), transcript variant 1, mRNA [NM_001465]
29982	A_23_P127948	ADM	-0.750674	1.16621		Homo sapiens adrenomedullin (ADM), mRNA [NM_001124]
29992	A_23_P333640	PAPLN	-0.78217	1.42596		Homo sapiens papilin, proteoglycan-like sulfated glycoprotein (PAPLN), mRNA [NM_173462]
30011	A_24_P586712	FAM79B	2.1303	1.33797		Homo sapiens family with sequence similarity 79, member B (FAM79B), mRNA [NM_198485]
30054	A_24_P60403	MGC2848	-1.01776	0.130403		Homo sapiens hypothetical protein MGC2848, mRNA (cDNA clone IMAGE:2967248), partial cds. [BC007984]
30082	A_23_P55632	SERPINB3	-1.58963	-0.083994		Homo sapiens serpin peptidase inhibitor, clade B (ovalbumin), member 3 (SERPINB3), mRNA [NM_006919]
30090	A_23_P251695	NXT1	1.00949	0.309435		Homo sapiens NTF2-like export factor 1 (NXT1), mRNA [NM_013248]
30098	A_32_P44568	LDHA	-0.723221	-1.24502		Homo sapiens lactate dehydrogenase A (LDHA), mRNA [NM_005566]
30100	A_32_P119154	BE138567	1.22939	1.26657		xr77d10.x2 NCI_CGAP_Ov26 Homo sapiens cDNA clone IMAGE:2766163 3', mRNA sequence [BE138567]
30105	A_24_P503492	THC2370450	1.22338	1.23275		AA805504 oc12e06.s1 NCI_CGAP_GCB1 Homo sapiens cDNA clone IMAGE:1340674 3' similar to contains Alu repetitive element;, mRNA sequence [AA805504]
30115	A_32_P231617	TM4SF1	-1.69018	-1.1193		Homo sapiens transmembrane 4 L six family member 1 (TM4SF1), mRNA [NM_014220]
30117	A_23_P163567	SMPD3	-1.2819	-1.05151		Homo sapiens sphingomyelin phosphodiesterase 3, neutral membrane (neutral sphingomyelinase II) (SMPD3), mRNA [NM_018667]
30128	A_23_P14072	KRT8	-1.605	-1.76442		Homo sapiens keratin 8 (KRT8), mRNA [NM_002273]
30133	A_23_P28625	WDR12	1.00186	0.297336		Homo sapiens WD repeat domain 12 (WDR12), mRNA [NM_018256]
30146	A_23_P142849	RND3	-1.05196	-0.432989		Homo sapiens Rho family GTPase 3 (RND3), mRNA [NM_005168]
30159	A_32_P885123	A_32_P885123	-0.0832587	-1.06641		Unknown
30177	A_32_P210525	AA854957	0.714773	1.69679		AA854957 aj70d02.s1 Soares_parathyroid_tumor_NbHPA Homo sapiens cDNA clone IMAGE:1401795 3', mRNA sequence [AA854957]
30200	A_23_P89249	ERBB2	-1.31529	-0.553341		Homo sapiens v-erb-b2 erythroblastic leukemia viral oncogene homolog 2, neuro/glioblastoma derived oncogene homolog (avian) (ERBB2), transcript variant 2, mRNA [NM_001005862]
30225	A_23_P348857	CEP170	1.07817	1.07628		Homo sapiens centrosomal protein 170kDa (CEP170), transcript variant alpha, mRNA [NM_014812]
30236	A_23_P19590	VIL2	-1.01424	-0.896913		Homo sapiens villin 2 (ezrin) (VIL2), mRNA [NM_003379]
30268	A_23_P72096	IL1A	1.8131	1.81365		Homo sapiens interleukin 1, alpha (IL1A), mRNA [NM_000575]
30307	A_32_P59302	ENST00000372583	0.12185	2.22467		Homo sapiens cDNA clone IMAGE:6254031. [BC080552]
30336	A_24_P205994	UNQ3072	1.08927	0.899629		Homo sapiens epithelial mitogen (EPGN), mRNA [NM_001013442]
30363	A_23_P54840	MT1A	1.71695	0.215315		Homo sapiens metallothionein 1A (functional) (MT1A), mRNA [NM_005946]
30380	A_23_P329261	KCNJ2	0.323789	2.1024		Homo sapiens potassium inwardly-rectifying channel, subfamily J, member 2 (KCNJ2), mRNA [NM_000891]
30391	A_23_P250358	HERC6	-1.05772	-0.560197		Homo sapiens hect domain and RLD 6 (HERC6), transcript variant 2, mRNA [NM_001013002]
30425	A_23_P350295	ENST00000383620	-1.35792	-0.374524		full-length cDNA clone CS0DI061YF16 of Placenta Cot 25-normalized of Homo sapiens (human). [CR594843]
30426	A_23_P127948	ADM	-0.767826	1.17152		Homo sapiens adrenomedullin (ADM), mRNA [NM_001124]
30429	A_23_P31453	STEAP1	1.58049	-0.386957		Homo sapiens six transmembrane epithelial antigen of the prostate 1 (STEAP1), mRNA [NM_012449]
30444	A_23_P86653	PRG1	2.9738	1.78271		Homo sapiens proteoglycan 1, secretory granule (PRG1), mRNA [NM_002727]
30459	A_23_P103084	TOM1	-1.20436	-0.657325		Homo sapiens target of myb1 (chicken) (TOM1), mRNA [NM_005488]
30487	A_24_P161827	A_24_P161827	0.380644	-1.15908		Unknown
30501	A_23_P133665	FRK	-1.02107	-0.680985		Homo sapiens fyn-related kinase (FRK), mRNA [NM_002031]
30579	A_23_P21363	AHNAK	-2.28642	-1.65641		Homo sapiens AHNAK nucleoprotein (desmoyokin) (AHNAK), transcript variant 2, mRNA [NM_024060]
30617	A_24_P11142	KIAA0040	1.25839	0.82506		Homo sapiens KIAA0040 (KIAA0040), mRNA [NM_014656]
30665	A_32_P34495	AK026418	0.793952	1.60296		Homo sapiens cDNA: FLJ22765 fis, clone KAIA1180. [AK026418]
30696	A_24_P252155	GPR110	-1.75077	-0.903726		Homo sapiens G protein-coupled receptor 110 (GPR110), transcript variant 1, mRNA [NM_153840]
30708	A_32_P9931	A_32_P9931	0.73908	1.75465		Unknown
30728	A_23_P423427	KIAA1946	-1.68626	-1.38387		Homo sapiens KIAA1946 (KIAA1946), mRNA [NM_177454]
30734	A_23_P201570	CELSR2	-1.12945	-0.183957		Homo sapiens cadherin, EGF LAG seven-pass G-type receptor 2 (flamingo homolog, Drosophila) (CELSR2), mRNA [NM_001408]
30738	A_23_P157247	MGC9712	-1.30104	-1.32814		Homo sapiens hypothetical protein MGC9712 (MGC9712), mRNA [NM_152689]
30763	A_24_P409420	A_24_P409420	0.525811	-1.03235		Unknown
30802	A_23_P123234	A_23_P123234	-1.48377	-1.87095		Unknown
30805	A_24_P687594	ENST00000369308	1.68521	1.32874		full-length cDNA clone CS0DC011YG23 of Neuroblastoma Cot 25-normalized of Homo sapiens (human). [CR613891]
30847	A_24_P8116	CCDC80	-1.49933	-1.06457		Homo sapiens coiled-coil domain containing 80 (CCDC80), transcript variant 1, mRNA [NM_199511]
30861	A_24_P347431	FOXA1	-1.07315	-1.21552		Homo sapiens forkhead box A1 (FOXA1), mRNA [NM_004496]
30863	A_23_P143348	OVOL2	-0.639062	-1.12623		Homo sapiens ovo-like 2 (Drosophila) (OVOL2), mRNA [NM_021220]
30869	A_24_P280868	FAM86B1	1.02931	-0.0988583		Homo sapiens family with sequence similarity 86, member B1 (FAM86B1), mRNA [NM_032916]
30877	A_24_P122337	SYTL4	-1.41912	-0.854498		Homo sapiens synaptotagmin-like 4 (granuphilin-a) (SYTL4), mRNA [NM_080737]
30908	A_23_P136909	NSBP1	1.2064	-0.0258854		Homo sapiens nucleosomal binding protein 1 (NSBP1), mRNA [NM_030763]
30935	A_24_P285163	POGK	0.892848	1.09752		Homo sapiens pogo transposable element with KRAB domain (POGK), mRNA [NM_017542]
30952	A_23_P69179	LEPREL1	-1.31934	-0.117732		Homo sapiens leprecan-like 1 (LEPREL1), mRNA [NM_018192]
30962	A_23_P63459	C1orf31	1.64624	0.947731		Homo sapiens chromosome 1 open reading frame 31 (C1orf31), mRNA [NM_001012985]
30976	A_23_P82868	PLAT	1.1607	0.149786		Homo sapiens plasminogen activator, tissue (PLAT), transcript variant 1, mRNA [NM_000930]
30977	A_23_P131834	THC2263651	-1.10996	-1.10677		ALU7_HUMAN (P39194) Alu subfamily SQ sequence contamination warning entry, partial (24%) [THC2263651]
31005	A_23_P142849	RND3	-1.09493	-0.446056		Homo sapiens Rho family GTPase 3 (RND3), mRNA [NM_005168]
31011	A_32_P48279	BX117479	-2.50478	-1.51327		BX117479 NCI_CGAP_Lu19 Homo sapiens cDNA clone IMAGp998I075985, mRNA sequence [BX117479]
31014	A_32_P6972	THC2341837	0.376582	1.14596		Unknown
31045	A_24_P337671	GPR115	-1.3112	-1.14385		Homo sapiens G protein-coupled receptor 115 (GPR115), mRNA [NM_153838]
31052	A_24_P118813	A_24_P118813	-0.0362811	-1.12286		Unknown
31102	A_23_P160460	UAP1	1.40784	1.09919		Homo sapiens UDP-N-acteylglucosamine pyrophosphorylase 1 (UAP1), mRNA [NM_003115]
31123	A_23_P250800	ST3GAL6	0.756889	1.0457		Homo sapiens ST3 beta-galactoside alpha-2,3-sialyltransferase 6 (ST3GAL6), mRNA [NM_006100]
31129	A_24_P302172	PTGFR	1.57163	1.69689		Homo sapiens prostaglandin F receptor (FP) (PTGFR), transcript variant 1, mRNA [NM_000959]
31146	A_24_P239731	B4GALT5	-2.20663	-1.11829		Homo sapiens UDP-Gal:betaGlcNAc beta 1,4- galactosyltransferase, polypeptide 5 (B4GALT5), mRNA [NM_004776]
31156	A_23_P408353	HLA-A	-1.25814	-0.373225		Homo sapiens major histocompatibility complex, class I, A (HLA-A), mRNA [NM_002116]
31188	A_23_P218058	KLRC4	0.789547	1.54478		Homo sapiens killer cell lectin-like receptor subfamily C, member 4 (KLRC4), mRNA [NM_013431]
31200	A_24_P408772	PBEF1	0.51505	1.15692		Homo sapiens pre-B-cell colony enhancing factor 1 (PBEF1), transcript variant 2, mRNA [NM_182790]
31209	A_23_P153964	INHBB	-2.63416	-1.4465		Homo sapiens inhibin, beta B (activin AB beta polypeptide) (INHBB), mRNA [NM_002193]
31240	A_23_P37441	B2M	-1.04409	0.340253		Homo sapiens beta-2-microglobulin (B2M), mRNA [NM_004048]
31272	A_24_P245838	AK125361	-1.0169	-1.19204		Homo sapiens cDNA FLJ43371 fis, clone NTONG2005969. [AK125361]
31292	A_24_P39843	CYB561	-1.14109	-0.937074		Homo sapiens cytochrome b-561 (CYB561), transcript variant 2, mRNA [NM_001017916]
31293	A_23_P19657	LRP11	-1.15678	-0.451123		Homo sapiens low density lipoprotein receptor-related protein 11 (LRP11), mRNA [NM_032832]
31294	A_23_P215634	IGFBP3	-2.03111	-0.758913		Homo sapiens insulin-like growth factor binding protein 3 (IGFBP3), transcript variant 1, mRNA [NM_001013398]
31298	A_23_P46063	NME7	1.41314	0.650576		Homo sapiens non-metastatic cells 7, protein expressed in (nucleoside-diphosphate kinase) (NME7), transcript variant 1, mRNA [NM_013330]
31299	A_23_P66719	MGC23280	1.37229	1.99823		Homo sapiens hypothetical protein MGC23280 (MGC23280), mRNA [NM_144683]
31307	A_23_P202837	CCND1	-0.602011	-1.48717		Homo sapiens cyclin D1 (CCND1), mRNA [NM_053056]
31310	A_23_P114783	PARP1	1.44984	1.53983		Homo sapiens poly (ADP-ribose) polymerase family, member 1 (PARP1), mRNA [NM_001618]
31313	A_23_P204751	ACCN2	0.125413	-1.21705		Homo sapiens amiloride-sensitive cation channel 2, neuronal (ACCN2), transcript variant 1, mRNA [NM_020039]
31325	A_23_P84018	PPIC	-1.26548	-1.25088		Homo sapiens peptidylprolyl isomerase C (cyclophilin C) (PPIC), mRNA [NM_000943]
31409	A_24_P302802	PCCB	0.197601	-1.06429		Homo sapiens propionyl Coenzyme A carboxylase, beta polypeptide (PCCB), mRNA [NM_000532]
31467	A_24_P136441	AK023121	0.33363	1.10094		Homo sapiens cDNA FLJ13059 fis, clone NT2RP3001589. [AK023121]
31480	A_23_P428129	CDKN1C	-2.2389	-1.6496		Homo sapiens cyclin-dependent kinase inhibitor 1C (p57, Kip2) (CDKN1C), mRNA [NM_000076]
31487	A_23_P122216	LOX	-0.0769821	1.52449		Homo sapiens lysyl oxidase (LOX), mRNA [NM_002317]
31507	A_23_P103310	S100A7	-1.44086	-0.52048		Homo sapiens S100 calcium binding protein A7 (psoriasin 1) (S100A7), mRNA [NM_002963]
31512	A_24_P370970	C1orf48	1.17532	0.686637		Homo sapiens chromosome 1 open reading frame 48 (C1orf48), transcript variant 1, mRNA [NM_015471]
31543	A_23_P208706	BAX	-0.465555	-1.15862		Homo sapiens BCL2-associated X protein (BAX), transcript variant epsilon, mRNA [NM_138764]
31549	A_23_P408353	HLA-A	-1.28652	-0.371113		Homo sapiens major histocompatibility complex, class I, A (HLA-A), mRNA [NM_002116]
31556	A_23_P17269	KIAA1212	1.20728	0.932718		Homo sapiens KIAA1212 (KIAA1212), mRNA [NM_018084]
31567	A_23_P102000	CXCR4	2.41492	4.33001		Homo sapiens chemokine (C-X-C motif) receptor 4 (CXCR4), transcript variant 1, mRNA [NM_001008540]
31585	A_23_P112531	FAM102A	-1.47361	-0.159664		Homo sapiens family with sequence similarity 102, member A (FAM102A), transcript variant 2, mRNA [NM_203305]
31658	A_24_P757638	LOC644053	1.02285	0.846326		603071460F1 NIH_MGC_119 Homo sapiens cDNA clone IMAGE:5163326 5', mRNA sequence [BI520212]
31663	A_23_P115261	AGT	0.327041	2.20095		Homo sapiens angiotensinogen (serpin peptidase inhibitor, clade A, member 8) (AGT), mRNA [NM_000029]
31728	A_23_P160503	GLRX2	1.2886	0.38379		Homo sapiens glutaredoxin 2 (GLRX2), transcript variant 1, mRNA [NM_016066]
31741	A_23_P380271	FLJ23867	-1.04818	-0.946793		Homo sapiens cDNA FLJ23867 fis, clone LNG09729. [AK074447]
31754	A_23_P37205	NDRG2	-1.36557	-0.425695		Homo sapiens NDRG family member 2 (NDRG2), transcript variant 1, mRNA [NM_201535]
31775	A_23_P37127	FOXA1	-1.35027	-1.50527		Homo sapiens forkhead box A1 (FOXA1), mRNA [NM_004496]
31788	A_24_P273647	LOC146439	-1.98215	-1.17543		Homo sapiens mRNA; cDNA DKFZp666L166 (from clone DKFZp666L166). [AL833749]
31799	A_32_P228618	RBMS3	0.569744	1.21481		Homo sapiens RNA binding motif, single stranded interacting protein (RBMS3), transcript variant 1, mRNA [NM_001003793]
31821	A_23_P72411	CYP4X1	1.68125	1.76639		Homo sapiens cytochrome P450, family 4, subfamily X, polypeptide 1 (CYP4X1), mRNA [NM_178033]
31824	A_24_P349196	ENST00000340612	-1.10001	-0.143158		Homo sapiens mRNA; cDNA DKFZp686E0736 (from clone DKFZp686E0736). [AL832217]
31878	A_24_P331560	STS	-1.61166	-1.30615		Homo sapiens steroid sulfatase (microsomal), arylsulfatase C, isozyme S (STS), mRNA [NM_000351]
31895	A_32_P192545	TCEAL6	-0.923073	-1.12162		Homo sapiens transcription elongation factor A (SII)-like 6 (TCEAL6), mRNA [NM_001006938]
31935	A_23_P500000	SCEL	-0.763372	-1.43289		Homo sapiens sciellin (SCEL), transcript variant 2, mRNA [NM_144777]
31960	A_23_P122216	LOX	-0.0396915	1.61115		Homo sapiens lysyl oxidase (LOX), mRNA [NM_002317]
31972	A_23_P125829	PGK1	-0.207837	-1.00138		Homo sapiens phosphoglycerate kinase 1 (PGK1), mRNA [NM_000291]
31997	A_32_P46112	A_32_P46112	-0.0736108	1.02309		Unknown
32001	A_24_P148261	ENST00000366930	1.63006	0.724948		Homo sapiens cDNA FLJ11812 fis, clone HEMBA1006364. [AK021874]
32004	A_24_P876408	MGC3032	-1.19409	-0.774756		Homo sapiens cDNA FLJ38987 fis, clone NT2RI2005818. [AK096306]
32050	A_23_P66241	MT1M	1.42354	-0.0078566		Homo sapiens metallothionein 1M (MT1M), mRNA [NM_176870]
32064	A_23_P12113	FLVCR	1.38969	0.94525		Homo sapiens feline leukemia virus subgroup C cellular receptor (FLVCR), mRNA [NM_014053]
32075	A_23_P159125	SLC16A5	-0.789888	-1.102		Homo sapiens solute carrier family 16 (monocarboxylic acid transporters), member 5 (SLC16A5), mRNA [NM_004695]
32082	A_23_P17269	KIAA1212	1.11868	0.926897		Homo sapiens KIAA1212 (KIAA1212), mRNA [NM_018084]
32095	A_23_P139500	BHLHB3	-2.15911	-1.52632		Homo sapiens basic helix-loop-helix domain containing, class B, 3 (BHLHB3), mRNA [NM_030762]
32177	A_23_P11685	PLA2G4A	1.61472	0.555542		Homo sapiens phospholipase A2, group IVA (cytosolic, calcium-dependent) (PLA2G4A), mRNA [NM_024420]
32179	A_23_P76364	CD9	-1.60585	-0.554764		Homo sapiens CD9 molecule (CD9), mRNA [NM_001769]
32208	A_23_P104022	C1orf19	1.1555	0.452289		Homo sapiens chromosome 1 open reading frame 19 (C1orf19), mRNA [NM_052965]
32213	A_23_P29394	ATP13A4	-1.30449	-0.647483		Homo sapiens ATPase type 13A4 (ATP13A4), mRNA [NM_032279]
32215	A_24_P226970	ZNF365	-1.8883	-1.39733		Homo sapiens zinc finger protein 365 (ZNF365), transcript variant A, mRNA [NM_014951]
32234	A_23_P217564	ACSL4	1.11994	0.839622		Homo sapiens acyl-CoA synthetase long-chain family member 4 (ACSL4), transcript variant 1, mRNA [NM_004458]
32281	A_24_P252497	TRIB1	0.697996	1.36772		Homo sapiens tribbles homolog 1 (Drosophila) (TRIB1), mRNA [NM_025195]
32289	A_32_P56415	BE816002	-1.16304	-1.89989		BE816002 RC6-BN0188-050600-012-F08 BN0188 Homo sapiens cDNA, mRNA sequence [BE816002]
32308	A_23_P373708	FLJ40504	0.352533	-1.14507		Homo sapiens hypothetical protein FLJ40504 (FLJ40504), mRNA [NM_173624]
32309	A_23_P122662	GFOD1	-1.39416	-0.631446		Homo sapiens glucose-fructose oxidoreductase domain containing 1 (GFOD1), mRNA [NM_018988]
32315	A_24_P158089	SERPINE1	-1.19838	-1.34088		Homo sapiens serpin peptidase inhibitor, clade E (nexin, plasminogen activator inhibitor type 1), member 1 (SERPINE1), mRNA [NM_000602]
32316	A_23_P154065	TUBA1	-0.426322	-1.435		Homo sapiens tubulin, alpha 1 (testis specific) (TUBA1), mRNA [NM_006000]
32318	A_24_P122921	THC2305303	-1.19221	0.114025		Q6JTU6 (Q6JTU6) BCL2-like 11 transcript variant 9, complete [THC2305303]
32319	A_23_P215913	CLU	0.0602783	1.52532		Homo sapiens clusterin (CLU), transcript variant 2, mRNA [NM_203339]
32323	A_23_P48676	PYGL	-0.653061	-1.1505		Homo sapiens phosphorylase, glycogen; liver (Hers disease, glycogen storage disease type VI) (PYGL), mRNA [NM_002863]
32340	A_24_P718031	T71274	-1.40559	0.0789248		yd35d01.s1 Soares fetal liver spleen 1NFLS Homo sapiens cDNA clone IMAGE:110209 3' similar to contains Alu repetitive element;, mRNA sequence [T71274]
32348	A_24_P53215	UNC13D	-0.667067	-1.00569		Homo sapiens unc-13 homolog D (C. elegans) (UNC13D), mRNA [NM_199242]
32378	A_23_P117852	KIAA0101	1.44833	0.363162		Homo sapiens KIAA0101 (KIAA0101), transcript variant 1, mRNA [NM_014736]
32408	A_23_P11685	PLA2G4A	1.63825	0.57187		Homo sapiens phospholipase A2, group IVA (cytosolic, calcium-dependent) (PLA2G4A), mRNA [NM_024420]
32412	A_32_P1657	AL832253	0.285405	1.22701		Homo sapiens mRNA; cDNA DKFZp667C1617 (from clone DKFZp667C1617) [AL832253]
32417	A_23_P213562	F2R	0.335321	1.02225		Homo sapiens coagulation factor II (thrombin) receptor (F2R), mRNA [NM_001992]
32420	A_23_P23303	EXO1	1.27284	-0.418294		Homo sapiens exonuclease 1 (EXO1), transcript variant 3, mRNA [NM_003686]
32430	A_23_P252740	DCC1	1.20864	-0.609875		Homo sapiens defective in sister chromatid cohesion homolog 1 (S. cerevisiae) (DCC1), mRNA [NM_024094]
32441	A_23_P4335	KRT14	1.36062	1.67542		Homo sapiens keratin 14 (epidermolysis bullosa simplex, Dowling-Meara, Koebner) (KRT14), mRNA [NM_000526]
32447	A_23_P24104	PLAU	-1.00222	0.649215		Homo sapiens plasminogen activator, urokinase (PLAU), mRNA [NM_002658]
32473	A_24_P314159	APP	-1.10392	-0.455194		Homo sapiens amyloid beta (A4) precursor protein (peptidase nexin-II, Alzheimer disease) (APP), transcript variant 1, mRNA [NM_000484]
32488	A_24_P158089	SERPINE1	-1.10816	-1.26904		Homo sapiens serpin peptidase inhibitor, clade E (nexin, plasminogen activator inhibitor type 1), member 1 (SERPINE1), mRNA [NM_000602]
32497	A_24_P532232	CREB5	1.70117	0.250403		Homo sapiens cAMP responsive element binding protein 5 (CREB5), transcript variant 1, mRNA [NM_182898]
32502	A_23_P48513	IFI27	-1.01507	-0.655742		Homo sapiens interferon, alpha-inducible protein 27 (IFI27), mRNA [NM_005532]
32523	A_23_P163338	CA12	0.727796	1.194		Homo sapiens cDNA FLJ20151 fis, clone COL08412. [AK000158]
32524	A_23_P158976	ABCC2	1.94384	2.4366		Homo sapiens ATP-binding cassette, sub-family C (CFTR/MRP), member 2 (ABCC2), mRNA [NM_000392]
32555	A_24_P882732	ENST00000311208	-1.06161	-1.03138		MGC5.2.1.1.1.B03.F.1 NIH_MGC_331 Homo sapiens cDNA clone MGC5.2.1.1.1.B03, mRNA sequence [DR007925]
32558	A_24_P274111	CHI3L1	0.857754	2.60324		Homo sapiens chitinase 3-like 1 (cartilage glycoprotein-39) (CHI3L1), mRNA [NM_001276]
32606	A_24_P231829	BHMT2	-1.21772	-0.120659		Homo sapiens betaine-homocysteine methyltransferase 2 (BHMT2), mRNA [NM_017614]
32622	A_23_P101193	MYO5B	-1.69082	-1.38881		Homo sapiens cDNA: FLJ21683 fis, clone COL09335. [AK025336]
32627	A_23_P69109	PLSCR1	-1.353	-0.616846		Homo sapiens phospholipid scramblase 1 (PLSCR1), mRNA [NM_021105]
32628	A_23_P1331	COL13A1	1.13495	0.0586289		Homo sapiens collagen, type XIII, alpha 1 (COL13A1), transcript variant 1, mRNA [NM_005203]
32638	A_23_P421423	TNFAIP2	-1.44164	0.563971		Homo sapiens tumor necrosis factor, alpha-induced protein 2 (TNFAIP2), mRNA [NM_006291]
32654	A_24_P324749	KIAA1641	0.797521	1.03794		Homo sapiens CLL-associated antigen KW-1 splice variant 2 mRNA, partial cds; alternatively spliced. [AF432209]
32675	A_23_P420431	XKR3	0.347188	1.20746		Homo sapiens XK, Kell blood group complex subunit-related family, member 3 (XKR3), mRNA [NM_175878]
32699	A_32_P82179	THC2318057	1.35456	0.458274		Unknown
[truncated: 793 more rows]
