# Supplementary material for: Cigarette smoke induces epithelial to mesenchymal transition and increases the metastatic ability of breast cancer cells
Source: Mol Cancer. 2013 Aug 6;12:90. doi: 10.1186/1476-4598-12-90 (PMC3750372; doi:10.1186/1476-4598-12-90)
Supplement: Additional file 2: Table S2 — Summary of the results of the gene methylation microarray analysis. Probes showing an increase in beta-value of 0.2 or more in CSE-treated MCF10A cells are shown. The complete data is available in the GEO database under accession number GSE42668. [file 1476-4598-12-90-S2.xls]

## Sheet: CpG probes with delta beta  0 2
Supplementary Table 2. Summary of the results of the gene methylation microarray analysis. Probes showing an increase in beta-value of 0.2 or more in CSE-treated MCF10A cells are shown. The complete data is available in the GEO database under accession number GSE42668.
	Mock			CSE
	Average beta-value	Detection P value		Average beta-value	Detection P value		gene symbol	distance to TSS
cg00055233	0.280686	3.68e-38		0.514203	3.68e-38		RLN1	196
cg00061629	0.248031	3.68e-38		0.596394	3.68e-38		ALX4	6458
cg00090147	0.465387	3.68e-38		0.678202	3.68e-38		GATA4	614
cg00234616	0.497407	3.68e-38		0.901582	3.68e-38		TLX2	-146
cg00290506	0.445896	3.68e-38		0.840393	3.68e-38		CNIH3	47
cg00308133	0.546905	3.68e-38		0.966785	3.68e-38		GAMT	434
cg00318573	0.185143	3.68e-38		0.60681	3.68e-38		CHRNA4	-370
cg00340102	0.406937	3.68e-38		0.838459	3.68e-38		ERGIC3	-322
cg00365193	0.227348	3.68e-38		0.472709	3.68e-38		NQO2	-836
cg00431050	0.389437	3.68e-38		0.853047	3.68e-38		ELOVL3	-413
cg00511475	0.339086	3.68e-38		0.561551	3.68e-38		CDH15	167
cg00514407	0.347578	3.68e-38		0.564385	3.68e-38		SERPINE2	-633
cg00565075	0.0880112	3.68e-38		0.362738	3.68e-38		EIF3S6IP	-477
cg00646140	0.32238	3.68e-38		0.708103	3.68e-38		ARSD	-169
cg00655307	0.285839	3.68e-38		0.752731	3.68e-38		ESR1	57
cg00662556	0.688837	3.68e-38		0.908309	3.68e-38		GALR1	1631
cg00708598	0.5993	3.68e-38		0.841176	3.68e-38		LECT1	52
cg00727947	0.539776	3.68e-38		0.850935	3.68e-38		LILRA5	-691
cg00728317	0.382609	3.68e-38		0.898658	3.68e-38		MT1F	178
cg00768439	0.246664	3.68e-38		0.587875	3.68e-38		NAP1L3	-103
cg00775197	0.100408	3.68e-38		0.439084	3.68e-38		MGC33600	373
cg00850538	0.199007	3.68e-38		0.445506	3.68e-38		CRIM1	-1359
cg00910067	0.242424	3.68e-38		0.676149	3.68e-38		SLC7A10	-837
cg00919857	0.0823478	3.68e-38		0.37784	3.68e-38		TMOD2	-552
cg00930873	0.369687	3.68e-38		0.727559	3.68e-38		ALDH1A2	-67
cg00968475	0.117834	3.68e-38		0.414376	3.68e-38		BHLHB9	84
cg00970325	0.24038	3.68e-26		0.606136	3.2e-14		PAQR9	-998
cg01049530	0.117994	3.68e-38		0.414297	3.68e-38		BMP3	-111
cg01078276	0.0415716	3.68e-38		0.282796	3.68e-38		PLAU	-213
cg01079126	0.724195	3.68e-38		0.937489	3.68e-38		MTMR1	-204
cg01114088	0.0673273	3.68e-38		0.291886	3.68e-38		CYTL1	86
cg01173186	0.164602	3.68e-38		0.692282	3.68e-38		VMP	-129
cg01192900	0.609826	3.68e-38		0.901784	3.68e-38		BTG4	-604
cg01195014	0.231542	3.68e-38		0.494257	3.68e-38		MAGED1	513
cg01288598	0.206363	3.68e-38		0.543215	3.68e-38		CD83	491
cg01340005	0.069164	3.68e-38		0.473987	3.68e-38		SOX2	-262
cg01404615	0.0756354	3.68e-38		0.426428	3.68e-38		DKK2	-1119
cg01431114	0.351131	3.68e-38		0.722022	3.68e-38		PDE10A	-1387
cg01519742	0.521473	3.68e-38		0.958628	3.68e-38		JAKMIP1	191
cg01580044	0.239841	3.68e-38		0.552839	3.68e-38		PHTF1	700
cg01601573	0.234236	3.68e-38		0.480332	3.68e-38		GAB1	-1215
cg01635061	0.0925688	3.68e-38		0.302951	3.68e-38		COL11A2	11
cg01717150	0.105696	3.68e-38		0.456729	3.68e-38		KCNK9	-1196
cg01753595	0.142441	3.68e-38		0.425706	3.68e-38		COL5A1	-511
cg01820777	0.09001	3.68e-38		0.351037	3.68e-38		MICAL-L2	-625
cg01827098	0.557257	3.68e-38		0.865227	3.68e-38		GIMAP7	-793
cg01851208	0.236712	3.68e-38		0.490289	3.68e-38		C10orf58	-255
cg01883966	0.462789	3.68e-38		0.877331	3.68e-38		STK19	-760
cg01892689	0.317296	3.68e-38		0.549882	3.68e-38		PGCP	-427
cg01914242	0.052278	3.68e-38		0.298047	3.68e-38		ATP2A3	-332
cg01920829	0.200187	3.68e-38		0.597703	3.68e-38		CDK5R2	363
cg02000005	0.346701	3.68e-38		0.581052	3.68e-38		CRIP1	93
cg02046340	0.0952633	3.68e-38		0.30826	3.68e-38		ZNF313	-172
cg02104644	0.4877	3.68e-38		0.768716	3.68e-38		SYT7	478
cg02227605	0.0602054	3.68e-38		0.402467	3.68e-38		ROPN1L	-525
cg02271621	0.510105	3.68e-38		0.827987	3.68e-38		DUSP8	475
cg02332525	0.492799	3.68e-38		0.850463	3.68e-38		GRM7	226
cg02335441	0.0553414	3.68e-38		0.291243	3.68e-38		ASTE1	-302
cg02409282	0.198471	3.68e-38		0.404141	3.68e-38		ULBP1	12
cg02456292	0.533185	3.68e-38		0.842981	3.68e-38		FLJ90805	-226
cg02489552	0.461412	3.68e-38		0.698479	3.68e-38		FLJ40365	-25
cg02545192	0.58931	3.68e-38		0.850608	3.68e-38		TERT	430
cg02599464	0.339305	3.68e-38		0.543831	3.68e-38		HIST1H4I	9
cg02718725	0.0752925	3.68e-38		0.318541	3.68e-38		CNN3	-224
cg02738086	0.0891608	3.68e-38		0.324241	3.68e-38		POLR3H	-1024
cg02742971	0.0460235	3.68e-38		0.324043	3.68e-38		OSR1	313
cg02755525	-3.4e+38	3.68e-38		0.0305474	3.68e-38		NETO2	733
cg02836529	0.12431	3.68e-38		0.35541	3.68e-38		NEUROD1	841
cg02876062	0.220082	3.68e-38		0.434718	3.68e-38		FAM107B	242
cg02919422	0.373611	3.68e-38		0.574522	3.68e-38		SOX17	49
cg02920216	0.154135	3.68e-38		0.375502	3.68e-38		CHODL	-211
cg02959669	0.0416915	3.68e-38		0.407974	3.68e-38		ZNF256	-281
cg02983451	0.27752	3.68e-38		0.872526	3.68e-38		KLF11	-669
cg03020597	0.0731187	3.68e-38		0.345368	3.68e-38		SLITRK2	-540
cg03160740	0.107305	3.68e-38		0.351202	3.68e-38		VIPR1	283
cg03237153	0.645107	3.68e-38		0.857893	3.68e-38		PPAP2C	-635
cg03258472	0.111542	3.68e-38		0.490692	3.68e-38		CRB3	161
cg03332113	0.115815	3.68e-38		0.327447	3.68e-38		RAI14	-440
cg03561565	0.25549	3.68e-38		0.517406	1.04e-32		KCNS2	-626
cg03593419	0.137455	3.68e-38		0.377737	3.68e-38		GABRA4	106
cg03641225	0.0955882	3.68e-38		0.40837	3.68e-38		DIRAS3	3921
cg03668539	0.352765	3.68e-38		0.752294	3.68e-38		PEX11G	581
cg03679581	0.28205	3.68e-38		0.519408	3.68e-38		RLN2	69
cg03777459	0.230374	3.68e-38		0.819668	3.68e-38		GATA5	-776
cg03782727	0.184543	3.68e-38		0.593444	3.68e-38		FFAR1	131
cg03883519	0.0350276	3.68e-38		0.237899	3.68e-38		MGC33302	580
cg03942271	0.0781801	3.68e-38		0.300717	3.68e-38		AUH	-187
cg03945800	0.471187	3.68e-38		0.832639	3.68e-38		ADCY9	671
cg03958426	0.297945	3.68e-38		0.51787	3.68e-38		MAPKAPK2	-342
cg03958979	0.337885	3.68e-38		0.597151	3.68e-38		NR2E1	-875
cg03972838	0.0908065	3.68e-38		0.419743	3.68e-38		FLJ20232	-704
cg04005701	0.0554988	3.68e-38		0.355788	3.68e-38		SMYD4	-547
cg04032226	0.708757	3.68e-38		0.91609	3.68e-38		NAGS	360
cg04034767	0.463436	3.68e-38		0.902889	3.68e-38		GRASP	159
cg04044684	0.143656	3.68e-38		0.52	3.68e-38		CHFR	-673
cg04055049	0.0704046	3.68e-38		0.315654	3.68e-38		GPR153	-518
cg04080057	0.590101	3.68e-38		0.831225	3.68e-38		CACNG6	-359
cg04101379	0.135948	3.68e-38		0.391687	3.68e-38		DZIP1	-253
cg04132607	0.26891	3.68e-38		0.625599	3.68e-38		GATA5	9570
cg04155793	0.0682369	3.68e-38		0.383234	3.68e-38		CDK10	-231
cg04156850	0.143618	3.68e-38		0.353862	3.68e-38		GRB2	-783
cg04240200	0.0948276	3.68e-38		0.518988	3.68e-38		ATRN	-384
cg04263186	0.607218	3.68e-38		0.861951	3.68e-38		TACR3	484
cg04280397	0.116407	3.68e-38		0.375867	3.68e-38		PLA2G6	-377
cg04384398	0.176075	3.68e-38		0.4892	3.68e-38		PMM1	-520
cg04389838	0.458658	3.68e-38		0.769042	3.68e-38		ZNF501	-273
cg04418492	0.463308	3.68e-38		0.759967	3.68e-38		CYP7B1	21
cg04473030	0.36954	3.68e-38		0.574333	3.68e-38		MGMT	89316
cg04482110	0.170019	3.68e-38		0.413266	3.68e-38		TMEM106A	227
cg04536575	0.187817	3.68e-38		0.557237	3.68e-38		C14orf50	182
cg04541293	0.182123	3.68e-38		0.434762	3.68e-38		PTPRT	-568
cg04590978	0.298914	3.68e-38		0.754453	3.68e-38		CCNJ	-210
cg04619854	0.335597	2e-15		0.581011	0.0211063		UBXD4	-709
cg04731384	0.524408	3.68e-38		0.789543	3.68e-38		MGC3101	-237
cg04757093	0.247946	3.68e-38		0.484765	3.68e-38		RUNX3	62283
cg04803153	0.109804	7.35e-24		0.340796	2.11e-05		MGC62100	-578
cg04833050	0.604742	3.68e-38		0.822658	3.68e-38		LHFPL2	60
cg04848452	0.338533	3.68e-38		0.626476	3.68e-38		EIF1B	-372
cg04856858	0.414913	3.68e-38		0.670012	3.68e-38		CENTG2	-755
cg04897683	0.539109	3.68e-38		0.739159	3.68e-38		NEUROG1	177
cg04945541	0.566931	3.68e-38		0.847653	3.68e-38		FMNL1	534
cg05028467	0.417954	3.68e-38		0.689813	3.68e-38		SNCB	460
cg05073035	0.375359	3.68e-38		0.834135	3.68e-38		ZIC1	12
cg05191071	0.129721	3.68e-38		0.438374	3.68e-38		MRPS21	-179
cg05228408	0.125118	3.68e-38		0.447568	3.68e-38		CLCN6	-942
cg05244766	0.350293	1.51e-30		0.741573	4.47e-17		GSTP1	-787
cg05286874	0.150243	3.68e-38		0.562263	3.68e-38		ABCA1	-49
cg05330360	0.461861	3.68e-38		0.678109	3.68e-38		ZPBP2	-476
cg05373457	0.560708	3.68e-38		0.8869	3.68e-38		KCNS2	698
cg05559445	0.57201	3.68e-38		0.881938	3.68e-38		CDKN1C	-699
cg05593325	0.499924	3.68e-38		0.850785	3.68e-38		GALNT12	-285
cg05596294	0.177597	3.68e-38		0.402535	5.2e-16		LPPR4	-143
cg05664072	0.152866	3.68e-38		0.371944	3.68e-38		PER2	-1202
cg05671350	0.369001	3.68e-38		0.91342	3.68e-38		P4HA3	351
cg05719902	0.552731	3.68e-38		0.915162	3.68e-38		LOC136306	195
cg05786809	0.520705	3.68e-38		0.729495	3.68e-38		CKB	-308
cg05807991	0.528089	3.68e-38		0.879919	3.68e-38		TRAM1L1	-76
cg05825950	0.224242	3.68e-38		0.478898	3.68e-38		CR1	74
cg05840031	0.134135	3.68e-38		0.472382	3.68e-38		PAX6	526
cg05845178	0.713216	3.68e-38		0.938012	3.68e-38		IL17RC	-1251
cg05861567	0.17479	6.4e-16		0.411606	0.481765		MLC1	228
cg05924191	0.17731	3.68e-38		0.500876	3.68e-38		FLJ20582	624
cg05937453	0.155295	3.68e-38		0.375752	3.68e-38		SFRP5	5
cg05942574	0.178813	3.68e-38		0.424619	3.68e-38		CACNA1G	-1345
cg05970790	0.0771155	3.68e-38		0.347653	3.68e-38		NFATC1	917
cg05996238	0.511074	3.68e-38		0.775572	3.68e-38		PAGE2	-127
cg06051662	0.304333	3.68e-38		0.724935	3.68e-38		PDZD4	-783
cg06090864	0.452488	3.68e-38		0.793368	3.68e-38		FFAR1	-7
cg06092815	0.402223	3.68e-38		0.89199	3.68e-38		SKIP	-64
cg06139836	0.535695	3.68e-38		0.834707	3.68e-38		EBF3	-870
cg06243556	0.112464	3.68e-38		0.40825	3.68e-38		ZNF447	104
cg06277481	0.0453049	3.68e-38		0.309415	3.68e-38		ANKRD47	0
cg06357925	0.555458	3.68e-38		0.815346	3.68e-38		PTPRO	-156
cg06369854	0.0226277	3.68e-38		0.229327	3.68e-38		VDR	-499
cg06384463	0.0957768	3.68e-38		0.477255	3.68e-38		BARHL2	86
cg06417962	0.302768	3.68e-38		0.532038	3.68e-38		RNH1	-697
cg06425868	0.0873892	3.68e-38		0.36274	3.68e-38		C20orf161	758
cg06457357	0.098691	3.68e-38		0.552653	3.68e-38		KLF8	-89
cg06497752	0.0983195	3.68e-38		0.395441	3.68e-38		COL9A3	147
cg06516124	0.588429	3.68e-38		0.865611	3.68e-38		WT1	6496
cg06539804	0.430433	3.68e-38		0.78023	3.68e-38		CPXM	-207
cg06545845	0.162787	3.68e-38		0.428315	3.68e-38		ARL8A	-226
cg06572160	0.756311	3.68e-38		0.962516	3.68e-38		KCNC3	733
cg06575572	0.208775	3.68e-38		0.491134	3.68e-38		C22orf8	-550
cg06607866	0.0745596	3.68e-38		0.431638	3.68e-38		AIP	288
cg06797533	0.376487	3.68e-38		0.903752	3.68e-38		ADFP	-231
cg06799664	0.344031	3.68e-38		0.828613	3.68e-38		DNAHL1	283
cg06810647	0.115673	3.68e-38		0.383537	3.68e-38		CRAMP1L	193
cg06896207	0.667081	3.68e-38		0.891623	3.68e-38		MOBKL2A	905
cg06911084	0.0851147	3.68e-38		0.37914	3.68e-38		DLX5	1249
cg06944050	0.486968	3.68e-38		0.848749	3.68e-38		LONRF3	355
cg06980053	0.690658	3.68e-38		0.895964	3.68e-38		RASSF1	2693
cg07013734	0.0942225	3.68e-38		0.390681	1.54e-16		TRPC6	-24
cg07112154	0.442365	3.68e-38		0.868394	3.68e-38		MPP2	39
cg07197059	0.0696884	3.68e-38		0.374027	3.68e-38		EFS	-1170
cg07239938	0.271969	3.68e-38		0.58999	3.68e-38		ELA2	522
cg07295678	0.51847	3.68e-38		0.883637	3.68e-38		DPYSL4	-395
cg07442479	0.104233	3.68e-38		0.32497	3.68e-38		GDNF	13
cg07461318	0.113867	3.68e-38		0.456512	3.68e-38		NTN4	-429
cg07536847	0.530297	3.68e-38		0.907741	3.68e-38		PAX7	-268
cg07551659	0.640059	3.68e-38		0.859371	3.68e-38		CGNL1	460
cg07611334	0.166222	3.68e-38		0.605347	3.68e-38		C20orf98	36
cg07629017	0.662273	3.68e-38		0.891497	3.68e-38		NPBWR1	-855
cg07644368	0.352326	3.68e-38		0.813181	3.68e-38		CDO1	-380
cg07655627	0.204204	3.68e-38		0.521763	3.68e-38		NUDT12	-239
cg07675169	0.517683	3.68e-38		0.762319	3.68e-38		C20orf58	-372
cg07704144	0.048524	3.68e-38		0.261501	3.68e-38		SNPH	455
cg07737781	0.141013	3.68e-38		0.512555	3.68e-38		WBSCR14	4
cg07770222	0.119662	3.68e-38		0.481075	3.68e-38		C8orf31	-573
cg07780118	0.223674	3.68e-38		0.533435	3.68e-38		AR	2632
cg07823492	0.680785	3.68e-38		0.924181	3.68e-38		HOXB1	173
cg07880061	0.232711	3.68e-38		0.532394	3.68e-38		PX19	-637
cg07903918	0.2178	3.68e-38		0.559381	3.68e-38		GABBR2	-507
cg07971188	0.451302	3.68e-38		0.747781	3.68e-38		HCP5	141
cg07977490	0.672143	3.68e-38		0.912801	3.68e-38		C16orf45	-385
cg07979357	0.345739	3.68e-38		0.812008	3.68e-38		IL27RA	91
cg08016363	0.105844	3.68e-38		0.309122	3.68e-38		TMEM11	-872
cg08109815	0.622329	3.68e-38		0.842099	3.68e-38		NMBR	105
cg08137040	0.0993685	3.68e-38		0.502144	3.68e-38		LOC168850	-928
cg08258650	0.0821359	3.68e-38		0.394869	3.68e-38		SLC1A2	-1104
cg08261094	0.692959	3.68e-38		0.951309	3.68e-38		SFRP4	101
cg08307816	0.574376	3.68e-38		0.901847	3.68e-38		DEGS2	-233
cg08341667	0.266892	1.1e-08		0.630966	0.141544		ZNF488	-702
cg08341874	0.48722	3.68e-38		0.811878	3.68e-38		VMO1	72
cg08376864	0.20753	3.68e-38		0.414912	3.68e-38		HRASLS	-192
cg08385610	0.243129	3.68e-38		0.49397	3.68e-38		LZTS1	120
cg08390021	0.0393212	3.68e-38		0.309665	3.68e-38		C18orf54	-378
cg08404227	0.039655	3.68e-38		0.25842	3.68e-38		SLCO3A1	333
cg08418111	0.501478	3.68e-38		0.754854	3.68e-38		LDHC	-108
cg08419026	0.346771	3.68e-38		0.634188	3.68e-38		SLCO5A1	141
cg08532057	0.198153	3.68e-38		0.434706	3.68e-38		NUPL1	-230
cg08690721	0.107912	3.68e-38		0.491678	3.68e-38		C11orf17	-321
cg08707063	0.107121	3.68e-38		0.430523	3.68e-38		FUBP1	-187
cg08806153	0.27741	3.68e-38		0.718202	3.68e-38		HOXD11	-123
cg08876932	0.52735	3.68e-38		0.909932	3.68e-38		PHOX2A	-343
cg08942800	0.134826	2.91e-29		0.698786	1.98e-07		CRISP2	-36
cg08965143	0.323939	3.68e-38		0.603202	3.68e-38		TP53I3	-518
cg08965235	0.142848	3.68e-38		0.448573	3.68e-38		LTBP3	272
cg08995424	0.174984	3.68e-38		0.441624	3.68e-38		ATP5G2	-462
cg09133026	0.582434	3.68e-38		0.825585	3.68e-38		RPS6KL1	772
cg09169283	0.153399	3.68e-38		0.551814	3.68e-38		GRIN2C	-445
cg09188980	0.474739	3.68e-38		0.880343	3.68e-38		CALCA	454
cg09252204	0.581768	3.68e-38		0.887427	3.68e-38		CNKSR2	-336
cg09312149	0.590404	3.68e-38		0.823292	3.68e-38		TRIM36	-177
cg09467501	0.566125	3.68e-38		0.838462	3.68e-38		PYY	-1356
cg09492887	0.614904	3.68e-38		0.85922	3.68e-38		SLC26A5	620
cg09516965	0.185986	3.68e-38		0.392549	3.68e-38		PTGDR	98
cg09619786	0.195537	3.68e-38		0.508239	3.68e-38		RPP25	-139
cg09626984	0.213057	3.68e-38		0.846142	3.68e-38		GATA4	4343
cg09630404	0.210563	3.68e-38		0.508068	3.68e-38		STAR	57
cg09643313	0.310791	3.68e-38		0.516787	3.68e-38		PPP1R9A	917
cg09645888	0.685202	3.68e-38		0.940845	3.68e-38		ME3	-158
cg09656934	0.587935	3.68e-38		0.862221	3.68e-38		TDRD5	475
cg09697795	0.121515	3.68e-38		0.400088	3.68e-38		SCRL	159
cg09754413	0.542429	3.68e-38		0.854721	3.68e-38		RNF182	364
cg09916853	0.171735	3.68e-38		0.486231	3.68e-38		TSPAN33	219
cg09936561	0.55328	3.68e-38		0.756107	3.68e-38		DRD5	20
cg10043101	0.040939	3.68e-38		0.362273	3.68e-38		ATP1B2	-114
cg10063179	0.0821017	3.68e-38		0.363335	3.68e-38		MTNR1A	211
cg10082841	0.141941	3.68e-38		0.386741	3.68e-38		PIP5KL1	449
cg10088985	0.465119	3.68e-38		0.805824	3.68e-38		CXCL5	103
cg10158080	0.197429	3.68e-38		0.584906	3.68e-38		SOX5	-484
cg10211252	0.0737316	3.68e-38		0.282371	3.68e-38		ZNF488	197
cg10240853	0.229313	3.68e-38		0.429688	3.68e-38		MOSPD3	415
cg10515956	0.610871	3.68e-38		0.872467	3.68e-38		MCOLN3	-441
cg10549973	0.454657	3.68e-38		0.687961	3.68e-38		UNQ9438	465
cg10674793	0.529767	3.68e-38		0.894616	3.68e-38		DVL3	-580
cg10709021	0.486009	3.68e-38		0.895959	3.68e-38		WRN	-670
cg10734665	0.490488	3.68e-38		0.900354	3.68e-38		ATP10A	1460
cg10741760	0.468209	3.68e-38		0.757068	3.68e-38		HTR6	244
cg10832945	0.238603	2.23e-13		0.440594	0.264596		FLJ45964	-116
cg10908369	0.0241402	3.68e-38		0.282496	3.68e-38		C2orf32	-413
cg11016563	0.172384	3.68e-38		0.374816	3.68e-38		TRPC6	33
cg11027570	0.428138	3.68e-38		0.766159	3.68e-38		RBP1	59
cg11033833	0.198524	3.68e-38		0.565574	1.24e-05		GPR101	5
cg11200929	0.313935	3.68e-38		0.521572	3.68e-38		CRABP1	-25
cg11278262	0.256452	3.68e-38		0.656542	3.68e-38		KRTCAP2	-916
cg11375102	0.492079	3.68e-38		0.746429	3.68e-38		C16orf30	152
cg11377136	0.561416	3.68e-38		0.867423	3.68e-38		PKDREJ	259
cg11378052	0.2195	1.68e-22		0.420881	9.79e-06		MGC48595	-1407
cg11378840	0.0263994	3.68e-38		0.450734	3.68e-38		HHEX	85
cg11452221	0.607259	3.68e-38		0.822646	3.68e-38		GEFT	-388
cg11529128	0.0602782	3.68e-38		0.286773	3.68e-38		LHFPL5	-181
cg11538128	0.202531	3.68e-38		0.406378	3.68e-38		ZNF354C	-126
cg11611600	0.466677	3.68e-38		0.833243	3.68e-38		ADAMTSL3	316
cg11612345	0.548326	3.68e-38		0.841195	3.68e-38		SMOC2	460
cg11656547	0.673414	3.68e-38		0.942351	3.68e-38		MAMDC2	227
cg11657808	0.186434	3.68e-38		0.600795	3.68e-38		RYR2	248
cg11710969	0.158509	3.68e-38		0.674735	3.68e-38		ARMC3	213
cg11812218	0.0780068	3.68e-38		0.587783	3.68e-38		GHSR	-717
cg11846236	0.11257	3.68e-38		0.383161	3.68e-38		COL7A1	117
cg11879188	0.666859	3.68e-38		0.912979	3.68e-38		ABO	722
cg11879514	0.18876	3.68e-38		0.482328	3.68e-38		SLC16A6	375
cg11884243	0.0423053	3.68e-38		0.251984	3.68e-38		FCN2	228
cg11932564	0.544714	3.68e-38		0.759284	3.68e-38		TNFRSF13C	636
cg11939071	0.535211	3.68e-38		0.868284	3.68e-38		DTX1	-1233
cg11990309	0.5192	3.68e-38		0.883545	3.68e-38		HTR1E	234
cg12045002	0.630158	3.68e-38		0.847288	3.68e-38		DPYSL5	-990
cg12073779	0.198963	3.68e-38		0.776653	1.07e-16		CRYGD	-256
cg12109455	0.239995	3.68e-38		0.501821	3.68e-38		DPYSL4	333
cg12153542	0.0558438	3.68e-38		0.39748	3.68e-38		REM1	24
cg12163132	0.570082	3.68e-38		0.81329	3.68e-38		TBX2	-1340
cg12238343	0.145857	3.68e-38		0.408444	1.61e-36		RLN3R1	-87
cg12259537	0.524257	3.68e-38		0.806095	3.68e-38		ZNF606	20
cg12373771	0.618395	3.68e-38		0.869928	3.68e-38		CECR6	762
cg12382902	0.296356	3.68e-38		0.805159	3.68e-38		CCND2	761
cg12400041	0.37388	3.68e-38		0.781258	3.68e-38		DST	-865
cg12448934	0.0404388	3.68e-38		0.311247	3.68e-38		CLSTN3	79
cg12497564	0.756248	3.68e-38		0.962997	3.68e-38		RBP1	195
cg12515638	0.660309	3.68e-38		0.866458	3.68e-38		SFRP4	359
cg12572278	0.113232	3.68e-38		0.365081	3.68e-38		OAF	-488
cg12662162	0.175294	3.68e-38		0.537234	3.68e-38		C6orf106	-262
cg12716838	0.365069	3.68e-38		0.566126	3.68e-38		B3GALT3	-143
cg12799895	0.437073	3.68e-38		0.839023	3.68e-38		NPTX2	43
cg12800028	0.157286	3.68e-38		0.491752	3.68e-38		GPR6	-148
cg12999109	0.635743	3.68e-38		0.846194	3.68e-38		ASAH3	-25
cg13042487	0.0755496	3.68e-38		0.419312	3.68e-38		XRCC3	403
cg13140464	0.546754	3.68e-38		0.860493	3.68e-38		AP3B2	-1388
cg13191049	0.700585	3.68e-38		0.905628	3.68e-38		DMN	377
cg13191808	0.202185	3.68e-38		0.444717	3.68e-38		PCSK9	107
cg13225039	0.0347932	3.68e-38		0.288294	3.68e-38		TACC3	-1104
cg13246592	0.287332	3.68e-38		0.527383	3.68e-38		P2RX5	-878
cg13258700	0.112034	3.68e-38		0.50488	3.68e-38		C7orf13	-881
cg13264741	0.0506077	3.68e-38		0.374773	3.68e-38		GRIN2B	-374
cg13323752	0.114481	3.68e-38		0.316824	3.68e-38		SLC2A14	-72
cg13334990	0.356269	3.68e-38		0.556458	3.68e-38		ENO2	149
cg13340269	0.291461	3.68e-38		0.608035	2.91e-22		TMEM35	-85
cg13376158	0.0505478	3.68e-38		0.44255	3.68e-38		NT5C	-146
cg13379763	0.547935	3.68e-38		0.785735	3.68e-38		DKFZp434O0527	-33
cg13488201	0.378627	3.68e-38		0.634353	3.68e-38		ADAM12	-258
cg13523557	0.266517	3.68e-38		0.595857	3.68e-38		ADCY1	-396
cg13526007	0.48211	3.68e-38		0.764996	3.68e-38		LRFN5	-630
cg13591701	0.181106	3.68e-38		0.561494	3.68e-38		FAM20A	88
cg13666729	0.0359636	3.68e-38		0.406207	3.68e-38		ZBTB8	-185
cg13687831	0.0506778	3.68e-38		0.317256	3.68e-38		MCM10	422
cg13694749	0.455501	3.68e-38		0.856725	3.68e-38		SCN4A	240
cg13707560	0.121767	3.68e-38		0.634709	3.68e-38		NME5	432
cg13735974	0.168496	3.68e-38		0.48435	7.09e-24		NFYC	-386
cg13744194	0.105954	3.68e-38		0.502359	3.68e-38		OCLN	-32
cg13749822	0.688425	3.68e-38		0.943383	3.68e-38		HHIP	-510
cg13818573	0.107268	3.68e-38		0.470325	3.68e-38		C1QL1	272
cg13928116	0.116791	3.68e-38		0.337971	3.68e-38		AFF2	-86
cg14001035	0.244879	1.31e-29		0.555154	0.000630861		ATP10A	82718
cg14037665	0.330704	3.68e-38		0.563217	3.68e-38		PXDN	-300
cg14070647	0.0985338	3.68e-38		0.453019	3.68e-38		RSPO2	302
cg14161241	0.470079	4.03e-05		0.820882	2.21e-35		PLAGL1	-356
cg14213992	0.109032	3.68e-38		0.538824	3.68e-38		ZNF546	329
cg14322224	0.071511	3.68e-38		0.413343	3.68e-38		DDAH1	-403
cg14348532	0.111965	3.68e-38		0.475344	3.68e-38		CALCA	270
cg14437986	0.186475	3.68e-38		0.389235	3.68e-38		C6orf25	-126
cg14506552	0.667538	3.68e-38		0.93344	3.68e-38		NPPB	34
cg14667273	0.606484	3.68e-38		0.936202	3.68e-38		VWA1	-975
cg14696348	0.0684495	3.68e-38		0.602756	3.68e-38		MC1R	-509
cg14702264	0.0677966	3.68e-38		0.318632	3.68e-38		FLJ10099	-405
cg14724364	0.054297	3.68e-38		0.317486	3.68e-38		KCNJ11	-348
cg14724613	0.0524283	3.68e-38		0.262704	3.68e-38		GRM3	199
cg14795968	0.642753	3.68e-38		0.916514	3.68e-38		ACADL	332
cg14823162	0.12798	3.68e-38		0.438548	3.68e-38		POU3F2	-952
cg14859460	0.702841	3.68e-38		0.922276	3.68e-38		GRM6	-120
cg14865516	0.0513319	3.68e-38		0.310792	3.68e-38		PAIP1	-264
cg14886269	0.267702	3.68e-38		0.747039	3.68e-38		TNFRSF18	162
cg14892066	0.341943	3.68e-38		0.768866	3.68e-38		DCTD	-633
cg14900471	0.599626	3.68e-38		0.833601	3.68e-38		GATA4	-133
cg14939652	0.0757146	3.68e-38		0.422335	3.68e-38		NPAS3	-684
cg14950072	0.0965166	3.68e-38		0.315209	3.68e-38		LAMA1	-309
cg14988503	0.104926	3.68e-38		0.914414	3.68e-38		CDKL2	24
cg15043057	0.251081	3.68e-38		0.586369	3.68e-38		CTPS	-655
cg15068733	0.293419	2.91e-29		0.549383	5.33e-07		FGF11	157
cg15091337	0.223362	3.68e-38		0.431606	3.68e-38		POLE4	-336
cg15096140	0.533578	3.68e-38		0.782871	3.68e-38		MYO1B	-399
cg15105660	0.0587111	3.68e-38		0.553186	3.68e-38		CLDN1	280
cg15149098	0.640707	3.68e-38		0.848447	3.68e-38		SULT2B1	-402
cg15156367	0.593166	3.68e-38		0.831029	3.68e-38		ABHD7	-554
cg15301694	0.486102	3.68e-38		0.699133	3.68e-38		STRN3	-1265
cg15456206	0.131233	3.68e-38		0.395438	3.68e-38		ZNF580	-253
cg15461516	0.358412	3.68e-38		0.628575	3.68e-38		CHST1	803
cg15479752	0.382208	3.68e-38		0.795458	3.68e-38		FFAR2	245
cg15489294	0.374947	3.68e-38		0.6181	3.68e-38		FLJ90650	-418
cg15539420	0.574862	3.68e-38		0.840888	3.68e-38		HOXB8	53
cg15547534	0.506682	3.68e-38		0.791859	3.68e-38		MGC22793	-316
cg15821095	0.559964	3.68e-38		0.906797	3.68e-38		RBM15B	-652
cg15869022	0.411438	3.68e-38		0.791486	3.68e-38		GPR17	739
cg15936718	0.108468	3.68e-38		0.421827	6.36e-07		GAS8	-207
cg15973234	0.0500451	3.68e-38		0.312371	3.68e-38		KIAA1199	440
cg16014085	0.255825	3.68e-38		0.515147	3.68e-38		ZNF553	-935
cg16036738	0.431429	3.68e-38		0.792725	3.68e-38		TBPL2	256
cg16191009	0.506429	3.68e-38		0.876202	3.68e-38		CPNE9	-141
cg16192029	0.316975	3.68e-38		0.794247	3.68e-38		ANKRD7	-285
cg16196812	-3.4e+38	3.68e-38		0.126641	3.68e-38		PRLHR	-383
cg16362133	0.137726	3.68e-38		0.713138	3.68e-38		SLC11A2	-332
cg16415058	0.223704	3.68e-38		0.551792	3.68e-38		SORCS1	511
cg16418684	0.069742	3.68e-38		0.512328	3.68e-38		VWCE	341
cg16428251	0.234708	3.68e-38		0.502812	3.68e-38		SOX14	-100
cg16464322	0.52322	3.68e-38		0.805427	3.68e-38		HNRPL	-595
cg16488098	0.312454	3.68e-38		0.726665	3.68e-38		PODXL	928
cg16501028	0.735047	3.68e-38		0.957558	3.68e-38		WT1	7087
cg16547341	0.254917	3.68e-38		0.498868	3.68e-38		USP29	-818
cg16567044	0.382448	3.68e-38		0.868688	3.68e-38		MEG3	-1326
cg16638540	0.484011	3.68e-38		0.873595	3.68e-38		ZNF135	-144
cg16698623	0.60721	3.68e-38		0.876904	3.68e-38		MGMT	147502
cg16703647	0.573264	3.68e-38		0.812006	3.68e-38		CRABP1	-103
cg16787352	0.154823	3.68e-38		0.474607	3.68e-38		ANKRD9	723
cg16792632	0.167329	3.68e-38		0.721992	3.68e-38		ESR2	-130
cg16933388	0.113344	3.68e-38		0.370324	3.68e-38		BSN	607
cg17108819	0.148235	3.68e-38		0.609228	3.68e-38		CD8A	114
cg17133183	0.0622505	3.68e-38		0.416602	3.68e-38		CRABP1	166
cg17169998	0.220434	3.68e-38		0.802058	3.68e-38		MLC1	-210
cg17188046	0.700334	3.68e-38		0.929168	3.68e-38		T	-66
cg17194182	0.0687912	3.68e-38		0.33829	3.68e-38		EPO	-269
cg17207590	0.219884	3.68e-38		0.453715	3.68e-38		APH1B	789
cg17279839	0.0987539	3.68e-38		0.318711	3.68e-38		RARRES2	108
cg17298704	0.445092	3.68e-38		0.694482	3.41e-37		CLDN18	-51
cg17371081	0.49175	3.68e-38		0.74783	3.68e-38		NELL1	-179
cg17387870	0.272099	3.68e-38		0.570866	3.68e-38		CHFR	577
cg17412258	0.095411	3.68e-38		0.364492	3.68e-38		DLK1	-212
cg17454897	0.405252	3.68e-38		0.689726	3.68e-38		ADAMTS10	117
cg17497271	0.150636	3.68e-38		0.528163	3.68e-38		GPR176	312
cg17500329	0.462059	3.68e-38		0.681806	3.68e-38		C8orf17	-313
cg17550582	0.0956505	3.68e-38		0.303034	3.68e-38		SLC2A10	373
cg17571291	0.183476	3.68e-38		0.442332	3.68e-38		BLVRA	-485
cg17580045	0.0970442	3.68e-38		0.34324	3.68e-38		CCND2	1952
cg17686885	0.0970274	3.68e-38		0.797674	3.68e-38		TOM1L1	-435
cg17688525	0.580172	3.68e-38		0.907729	3.68e-38		L3MBTL4	-77
cg17718302	-3.4e+38	3.68e-38		0.0376868	3.68e-38		HIST1H3J	-67
cg17788832	0.430015	3.68e-38		0.807511	3.68e-38		PSKH2	197
cg17794261	0.0653915	3.68e-38		0.289464	3.68e-38		ZNF688	-31
cg17800442	0.191475	3.68e-38		0.506736	1.25e-25		CTF1	305
cg17892556	0.492023	3.68e-38		0.730778	3.68e-38		ZNF625	65
cg17982102	0.646115	3.68e-38		0.915718	3.68e-38		RAB31	-369
cg18055394	0.482221	3.68e-38		0.775497	3.78e-13		EPHA3	-196
cg18056600	0.204494	3.68e-38		0.525112	3.68e-38		ZMYND15	-1290
cg18087477	0.61261	3.68e-38		0.891185	3.68e-38		SYCP1	142
cg18159180	0.0702614	3.68e-38		0.600092	1.03e-36		CUL7	-559
cg18182399	0.448711	3.68e-38		0.695833	3.68e-38		DES	76
cg18250832	0.669203	3.68e-38		0.918902	3.68e-38		NMUR1	-255
cg18253802	0.14649	3.68e-38		0.445946	3.68e-38		MYB	-673
cg18267381	0.237327	3.68e-38		0.441654	3.68e-38		ZNF659	382
cg18282543	0.0850023	3.68e-38		0.542351	3.68e-38		BAIAP3	19
cg18389752	0.120165	3.68e-38		0.320843	3.68e-38		AMOT	-405
cg18411898	0.475894	3.68e-38		0.76122	3.68e-38		RPRM	-450
cg18438777	0.214967	3.68e-38		0.443233	3.68e-38		NPY5R	654
cg18440048	0.130884	3.68e-38		0.356426	3.68e-38		ZNF70	-547
cg18503260	0.201084	3.68e-38		0.40637	3.68e-38		CA13	-597
cg18530716	0.340172	3.68e-38		0.591108	3.68e-38		SLC16A11	-161
cg18555440	0.664786	3.68e-38		0.951073	3.68e-38		MYOD1	528
cg18573383	0.106513	3.68e-38		0.432991	3.68e-38		KCNC2	110
cg18624866	0.397962	3.68e-38		0.727334	3.68e-38		SMS	-337
cg18667426	0.464001	3.68e-38		0.688489	3.68e-38		C1orf85	-103
cg18676162	0.553321	3.68e-38		0.803606	3.68e-38		NME4	-208
cg18691434	0.336002	3.68e-38		0.595243	3.68e-38		GPC2	-435
cg18771300	0.602968	3.68e-38		0.847448	3.68e-38		RHOJ	592
cg18794577	0.238801	3.68e-38		0.853796	3.68e-38		GRIN3A	-168
cg18804206	0.146248	3.68e-38		0.486337	3.68e-38		FLII	-260
cg18815943	0.561893	3.68e-38		0.826227	3.68e-38		FOXE3	570
cg18888520	0.177492	3.68e-38		0.478907	3.68e-38		ZNF447	-229
cg19187185	0.139154	3.68e-38		0.393881	3.68e-38		RRAGD	-719
cg19224837	0.281809	3.68e-38		0.521262	3.68e-38		GSC	-116
cg19256236	0.178059	3.68e-38		0.457996	3.68e-38		KCNH3	-724
cg19305227	0.422206	3.68e-38		0.735151	3.68e-38		SLC28A2	-99
cg19325985	0.410138	3.68e-38		0.796954	3.68e-38		HOXD13	-771
cg19438514	0.0601935	3.68e-38		0.348595	3.68e-38		C20orf102	-586
cg19439331	0.054347	3.68e-38		0.311317	3.68e-38		CXXC6	57
cg19502744	0.399874	3.68e-38		0.617915	3.68e-38		SRD5A2	125
cg19511844	0.0573307	3.68e-38		0.431966	3.68e-38		ORMDL3	-265
cg19594666	0.646656	3.68e-38		0.921893	3.68e-38		LEP	-51
cg19629292	0.493453	3.68e-38		0.708755	3.68e-38		ZNF312	41
cg19635869	0.226111	3.68e-38		0.563301	3.68e-38		RRAGD	625
cg19718882	0.499394	3.68e-38		0.892362	3.68e-38		WIT-1	-761
cg19875047	0.0444846	3.68e-38		0.287183	3.68e-38		ANKRD42	158
cg19884658	0.184816	3.68e-38		0.60983	3.68e-38		KLHL21	-1339
cg19928450	0.516506	3.68e-38		0.826579	3.68e-38		HOXC12	-85
cg20001829	0.634473	3.68e-38		0.860691	3.68e-38		TMEM25	418
cg20028470	0.457741	3.68e-38		0.685391	3.68e-38		UCN	301
cg20053158	0.182267	3.68e-38		0.534803	3.68e-38		ASCL1	-258
cg20119871	0.635291	3.68e-38		0.8721	3.68e-38		ATP10A	136470
cg20203395	0.0859951	3.68e-38		0.492657	3.68e-38		MGC33648	-175
cg20253700	0.214577	3.01e-21		0.437748	2.39e-06		TSC2	909
cg20349377	0.483774	3.68e-38		0.714438	2.63e-23		KLHL1	-668
cg20356482	0.258233	3.68e-38		0.569227	3.68e-38		FBP2	-17
cg20491707	0.2207	3.68e-38		0.709774	3.68e-38		PPYR1	-251
cg20543416	0.0592997	3.68e-38		0.363419	3.68e-38		MMP25	-1006
cg20647888	0.371795	1.9e-23		0.621739	1.67e-31		CCDC3	-250
cg20664247	0.0380683	3.68e-38		0.268701	3.68e-38		PEX10	-1465
cg20673481	0.20442	3.68e-38		0.523961	3.68e-38		KCNS3	-491
cg20723355	0.711889	3.68e-38		0.921625	3.68e-38		FBXO39	25
cg20760063	0.060101	3.68e-38		0.280704	3.68e-38		NBR2	-23
cg20773127	0.21257	3.68e-38		0.519922	3.68e-38		ENPEP	-170
cg20802392	0.498985	3.68e-38		0.871097	3.68e-38		CTSK	128
cg20855565	0.304695	3.68e-38		0.75893	3.68e-38		TRIM58	-151
cg20878850	0.185693	3.68e-38		0.470767	3.68e-38		AR	-189
cg21053323	0.222153	3.68e-38		0.627912	3.68e-38		SUMO3	659
cg21091679	0.268761	3.68e-38		0.470157	3.68e-38		ELL2	-367
cg21172540	0.454663	3.68e-38		0.904134	3.68e-38		TSSK3	-22
cg21229055	0.597259	3.68e-38		0.883514	3.68e-38		GPM6B	-402
cg21330703	0.547819	3.68e-38		0.885607	3.68e-38		DRD2	-507
cg21500966	0.109158	3.68e-38		0.382813	3.68e-38		NAALAD2	94
cg21509097	0.158942	3.68e-38		0.518894	3.68e-38		LYPLA3	366
cg21513553	0.355679	3.68e-38		0.57538	3.68e-38		COL6A2	595
cg21621248	0.113421	3.68e-38		0.394643	3.68e-38		LRRTM1	13
cg21696393	0.53561	3.68e-38		0.890436	3.68e-38		SOX8	-1407
cg21844038	0.0918849	3.68e-38		0.363812	3.68e-38		FAM100A	-378
cg21902327	0.159265	3.68e-38		0.430688	3.68e-38		FGF6	-6
cg21905630	0.082073	3.68e-38		0.304862	3.68e-38		GSH2	-294
cg21922574	0.0443394	3.68e-38		0.274093	3.68e-38		NETO1	-1115
cg21974239	0.22641	3.68e-38		0.550734	3.68e-38		MAPK12	-389
cg22025233	0.509605	3.68e-38		0.823962	3.68e-38		CYP2W1	69
cg22029275	0.113432	3.68e-38		0.675091	3.68e-38		FLJ25477	73
cg22037648	0.11805	3.68e-38		0.693608	3.68e-38		SEMA3B	5969
cg22333888	0.235521	3.68e-38		0.589131	3.68e-38		ADAM33	-683
cg22467567	0.395681	3.68e-38		0.723729	1.07e-19		IGFBP5	386
cg22476084	0.074281	3.68e-38		0.526538	3.68e-38		FXYD6	-507
cg22546318	0.0988241	3.68e-38		0.358826	3.68e-38		ATP5G2	51
cg22563815	0.367069	3.68e-38		0.796741	3.68e-38		CHRNA5	-957
cg22620680	0.141132	3.68e-38		0.451577	3.68e-38		SEC22L2	-295
cg22678136	0.501112	3.68e-38		0.772459	3.68e-38		SNRPN	24727
cg22681784	0.495994	3.68e-38		0.816065	3.68e-38		SPINK2	347
cg22791453	0.252641	3.68e-38		0.76407	3.68e-38		ASS	-373
cg22807700	0.228727	3.68e-38		0.672578	1.01e-10		DNTTIP2	-930
cg22881914	0.547474	3.68e-38		0.967533	3.68e-38		NID2	-201
cg22889570	0.059028	3.68e-38		0.28967	3.68e-38		ZNF596	302
cg23006204	0.546092	3.68e-38		0.848724	3.68e-38		DPM2	-731
cg23054437	0.50351	2.46e-27		0.773455	6.02e-19		MOSC2	-370
cg23054883	0.363275	3.68e-38		0.563981	3.68e-38		FZD10	548
cg23078779	0.474082	3.68e-38		0.86525	3.68e-38		MAGED4	-166
cg23093462	0.119827	3.68e-38		0.368049	3.68e-38		PARD3	-935
cg23097006	0.478201	3.68e-38		0.84868	3.68e-38		VSX1	-1050
cg23113963	0.159973	3.68e-38		0.388228	3.68e-38		SCNN1B	-347
cg23186643	0.178201	3.68e-38		0.516825	3.68e-38		NPB	206
cg23196831	0.370744	3.68e-38		0.614818	3.68e-38		COL14A1	185
cg23337289	0.0575387	3.68e-38		0.409225	3.68e-38		ZNF513	354
cg23347958	0.0843951	3.68e-38		0.473058	3.68e-38		DHX8	-34
cg23391785	0.567135	3.68e-38		0.808603	3.68e-38		DNM3	334
cg23540518	0.510719	4.23e-37		0.736489	3.68e-38		TRIM17	-212
cg23545272	0.0990262	3.68e-38		0.576903	3.68e-38		EFNB1	782
cg23641145	0.455619	3.68e-38		0.797297	3.68e-38		PGR	689
cg23653187	0.0479969	3.68e-38		0.57459	3.68e-38		ADPN	-362
cg23699324	0.126495	3.68e-38		0.354591	3.68e-38		CTNNA2	182
cg23771603	0.508222	3.68e-38		0.840399	3.68e-38		MYO3A	114
cg23910835	0.121887	3.68e-38		0.329192	0.000327893		SFRP2	NA
cg23921534	0.383938	3.68e-38		0.673983	6.64e-37		POU3F4	-54
cg23922708	0.0509993	3.68e-38		0.278963	3.68e-38		PARD6G	217
cg24133115	0.641341	3.68e-38		0.899049	3.68e-38		PDE10A	64
cg24183173	0.5985	3.68e-38		0.874317	3.68e-38		BCOR	-141
cg24207176	0.48567	3.68e-38		0.82985	3.68e-38		ABCG2	424
cg24220122	0.159026	3.68e-38		0.452409	3.68e-38		ZNF322A	225
cg24236938	0.437339	3.68e-38		0.721256	3.68e-38		EGFL9	-405
cg24250393	0.349573	3.68e-38		0.601071	3.68e-38		PRKCB1	-484
cg24287460	0.130135	3.68e-38		0.435046	3.68e-38		CCDC48	-1266
cg24417499	0.147715	3.68e-38		0.40006	3.68e-38		HPCA	-445
cg24432916	0.205269	3.68e-38		0.462609	3.68e-38		SOX3	-254
cg24454143	0.0995691	3.68e-38		0.403999	3.68e-38		FLT3	-560
cg24505341	0.617171	3.68e-38		0.873668	3.68e-38		CADPS	-490
cg24507762	0.242636	3.68e-38		0.600101	3.68e-38		KCNB1	-709
cg24512973	0.234364	3.68e-38		0.534975	3.68e-38		MUC1	916
cg24556026	0.532684	3.68e-38		0.827724	3.68e-38		GNE	-570
cg24824840	0.537645	3.68e-38		0.754307	3.68e-38		SHANK1	220
cg24898753	0.378025	3.68e-38		0.698231	3.68e-38		FTH1	-785
cg24987170	0.036671	3.68e-38		0.264161	3.68e-38		ADCK1	-245
cg25017250	0.245614	1.26e-30		0.63073	5.87e-05		APOC4	198
cg25027167	0.277951	3.68e-38		0.531398	3.68e-38		DGAT1	-489
cg25033993	0.12908	3.68e-38		0.377843	3.68e-38		STX1B2	-597
cg25057743	0.58104	3.68e-38		0.890652	3.68e-38		PTHR2	-51
cg25145670	0.169576	3.68e-38		0.478313	3.68e-38		HOXB4	579
cg25148589	0.221117	3.68e-38		0.473985	3.68e-38		GRIA2	89
cg25167447	0.47411	0.000118936		0.775841	3.68e-38		NAV1	-408
cg25174591	0.309656	3.68e-38		0.572351	3.68e-38		DNAH9	-191
cg25277950	0.304822	3.68e-38		0.809187	3.68e-38		EML2	-245
cg25421002	0.513088	3.68e-38		0.729059	8.7e-26		MMAA	-680
cg25426302	0.632499	3.68e-38		0.877892	3.68e-38		PRRT1	-1106
cg25437385	0.107569	3.68e-38		0.32171	3.68e-38		SLC35F3	154
cg25459323	0.301784	3.68e-38		0.931513	3.68e-38		2012-09-03	-637
cg25509184	0.60912	3.68e-38		0.92522	3.68e-38		CFTR	-635
cg25510610	0.0640974	3.68e-38		0.357169	3.68e-38		WHSC1L1	-1104
cg25512587	0.143208	3.68e-38		0.556898	3.68e-38		SLC2A6	192
cg25552492	0.258932	3.68e-38		0.508205	3.68e-38		LGI3	345
cg25650811	0.240169	3.68e-38		0.452381	3.68e-38		LOC223075	97
cg25680829	0.540866	3.68e-38		0.860116	3.68e-38		LHX4	-1133
cg25713185	0.569668	3.68e-38		0.834418	3.68e-38		SLC19A3	240
cg25742201	0.2313	3.68e-38		0.491514	3.68e-38		AATF	688
cg25766046	0.58768	3.68e-38		0.867896	3.68e-38		ROR2	322
cg25886284	0.0864932	3.68e-38		0.393459	3.68e-38		ZNF545	132
cg25946389	0.140784	3.68e-38		0.50802	3.68e-38		MGMT	-393
cg25946758	0.375675	3.68e-38		0.746448	3.68e-38		PHYHIPL	-322
cg25957967	0.257393	3.68e-38		0.478564	3.68e-38		PCSK9	-72
cg25959506	0.182248	3.68e-38		0.47723	3.68e-38		RASD2	-294
cg25996835	0.147251	3.68e-38		0.497767	3.68e-38		BBS4	-370
cg26014197	0.186544	3.68e-38		0.436441	5.45e-24		ZNF206	-292
cg26018901	0.613926	3.68e-38		0.891736	3.68e-38		CORIN	48
cg26021627	0.229945	3.68e-38		0.451184	3.68e-38		UNQ9433	-685
cg26024531	0.0814316	3.68e-38		0.33824	3.68e-38		CHAF1B	481
cg26124016	0.292129	3.68e-38		0.580411	3.68e-38		RARB	-352
cg26160573	0.0475452	3.68e-38		0.391949	3.68e-38		PTPN18	-603
cg26164310	0.545403	3.68e-38		0.927159	3.68e-38		LPPR4	-120
cg26264314	0.322281	3.68e-38		0.654248	2.32e-12		NALP5	-127
cg26299767	0.0958687	3.68e-38		0.591656	3.68e-38		REM1	-118
cg26363196	0.182577	3.68e-38		0.41643	3.68e-38		ST6GALNAC3	-168
cg26385222	0.126203	3.68e-38		0.480237	3.68e-38		HCA112	-777
cg26399113	0.322104	3.68e-38		0.541721	3.68e-38		OGT	-294
cg26436315	0.37793	3.68e-38		0.892803	3.68e-38		KLF15	851
cg26465611	0.628385	3.68e-38		0.924521	3.68e-38		MEGF10	104
cg26486663	0.147565	3.68e-38		0.388943	3.68e-38		SYNGR3	895
cg26556719	0.610453	3.68e-38		0.813105	3.68e-38		PCDHA13	-44
cg26577178	0.0910039	3.68e-38		0.295111	3.68e-38		HRB2	-212
cg26599006	0.426638	3.68e-38		0.817869	3.68e-38		GSCL	425
cg26660414	0.180042	3.68e-38		0.413263	5.43e-32		SLC7A8	120
cg26667975	0.162403	3.68e-38		0.368128	3.68e-38		C19orf26	-388
cg26717786	0.12651	3.68e-38		0.496474	3.68e-38		FLJ44861	378
cg26721264	0.19456	3.68e-38		0.530697	3.68e-38		GALR1	-6
cg26750002	0.530207	3.68e-38		0.792156	3.68e-38		RASIP1	-704
cg26790132	0.055728	3.68e-38		0.437524	3.68e-38		IL17D	23
cg26796190	0.49615	3.68e-38		0.75443	3.68e-38		PYY	-1358
cg26805528	0.310749	3.68e-38		0.584624	3.68e-38		CRAT	541
cg26873164	0.356133	3.68e-38		0.579151	3.68e-38		SNAI1	-552
cg26884581	0.22805	3.68e-38		0.55534	4.62e-31		PYGM	773
cg27040030	0.52632	3.68e-38		0.848853	3.68e-38		PDIA2	-427
cg27069263	0.0700463	3.68e-38		0.272262	3.68e-38		RTN4	-384
cg27146152	0.479355	3.68e-38		0.732238	3.68e-38		BIRC4BP	208
cg27167601	0.127459	3.68e-38		0.398525	3.68e-38		RORA	-421
cg27198824	0.238232	3.68e-38		0.725191	3.68e-38		AFF2	588
cg27285599	0.514688	3.68e-38		0.755821	3.68e-38		FLJ13841	-124
cg27341860	0.300583	3.68e-38		0.516637	3.68e-38		OR2L13	-613
cg27420236	0.0369185	3.68e-38		0.293318	3.68e-38		RPRM	606
cg27449489	0.408532	3.68e-38		0.853896	3.68e-38		FLJ35767	-260
cg27453644	0.569939	3.68e-38		0.826245	3.68e-38		BCAP31	-887
cg27501458	0.448829	3.68e-38		0.744792	3.68e-38		SULT4A1	-334
cg27504991	0.0973208	3.68e-38		0.742108	3.68e-38		CUL7	-555
cg27553955	0.619288	3.68e-38		0.876906	3.68e-38		KCNG3	911
cg27590397	0.509211	3.68e-38		0.85708	3.68e-38		SSTR1	14
cg27634151	0.496526	3.68e-38		0.802608	3.68e-38		GPR83	-228
